# Supplementary material for: An approach to uncover the relationship between 17b-estradiol and ESR1/ESR2 ratio in the regulation of canine corpus luteum
Source: Front Vet Sci. 2022 Aug 2;9:885257. doi: 10.3389/fvets.2022.885257 (PMC9378837; doi:10.3389/fvets.2022.885257)
Supplement: Supplementary file 3 [file Table_3.xlsx]

## Sheet: canonical_path_alphabetic_order
¬© 2000-2021 QIAGEN. All rights reserved.	ESR1						¬© 2000-2021 QIAGEN. All rights reserved.	Intersection								¬© 2000-2021 QIAGEN. All rights reserved.	ESR2
14-3-3-mediated Signaling	1.18	0.0157	NaN	RPS6KA1,VIM			14-3-3-mediated Signaling	1.29	0.0157	NaN	RPS6KA1,VIM					14-3-3-mediated Signaling	1.03	0.0394	NaN	PLCD1,RPS6KA1,TUBA1C,TUBA8,VIM
Acetone Degradation I (to Methylglyoxal)	1	0.0312	NaN	CYP1B1			Acetone Degradation I (to Methylglyoxal)	1.06	0.0312	NaN	CYP1B1					1D-myo-inositol Hexakisphosphate Biosynthesis II (Mammalian)	1.35	0.111	NaN	INPP5J,ITPKB
Acute Myeloid Leukemia Signaling	0.587	0.011	NaN	STAT5A			Acute Myeloid Leukemia Signaling	0.64	0.011	NaN	STAT5A					3-phosphoinositide Biosynthesis	0.272	0.0197	NaN	ATP1A1,EYA4,PPFIA4,PTPN6
Adipogenesis pathway	1.14	0.0148	NaN	LPL,RPS6KA1			Adipogenesis pathway	1.25	0.0148	NaN	LPL,RPS6KA1					3-phosphoinositide Degradation	0.544	0.0265	NaN	ATP1A1,EYA4,INPP5J,PPFIA4,PTPN6
Agrin Interactions at Neuromuscular Junction	0.686	0.0143	NaN	UTRN			Agrin Interactions at Neuromuscular Junction	0.742	0.0143	NaN	UTRN					Acetate Conversion to Acetyl-CoA	1.13	0.25	NaN	ACSS2
AMPK Signaling	0.26	0.00413	NaN	SMARCB1			AMPK Signaling	0.301	0.00413	NaN	SMARCB1					Acetone Degradation I (to Methylglyoxal)	0.34	0.0312	NaN	CYP1B1
Amyotrophic Lateral Sclerosis Signaling	1.26	0.0174	NaN	CACNA1D,CACNA2D2			Amyotrophic Lateral Sclerosis Signaling	1.37	0.0174	NaN	CACNA1D,CACNA2D2					Actin Cytoskeleton Signaling	0.74	0.0286	NaN	DIAPH3,FGF11,FGF9,ITGA5,ITGB8,LIMK2,MYO18B
Androgen Signaling	0.975	0.0118	NaN	CACNA1D,CACNA2D2			Androgen Signaling	1.08	0.0118	NaN	CACNA1D,CACNA2D2					Actin Nucleation by ARP-WASP Complex	0.592	0.0323	NaN	ITGA5,ITGB8,RND2
Angiopoietin Signaling	0.65	0.013	NaN	STAT5A			Angiopoietin Signaling	0.703	0.013	NaN	STAT5A					Activation of IRF by Cytosolic Pattern Recognition Receptors	0	0.0154	NaN	IL10
Antioxidant Action of Vitamin C	0.51	0.00893	NaN	STAT5A			Antioxidant Action of Vitamin C	0.562	0.00893	NaN	STAT5A					Acute Myeloid Leukemia Signaling	2.12	0.0659	NaN	KIT,LEF1,PIM2,RUNX1,STAT5A,TCF4
Antiproliferative Role of TOB in T Cell Signaling	0	0.00248	NaN	RPS6KA1			Antiproliferative Role of TOB in T Cell Signaling	0	0.00248	NaN	RPS6KA1					Acute Phase Response Signaling	0.334	0.0216	NaN	C1QB,C1R,OSMR,TCF4
Apelin Liver Signaling Pathway	1.09	0.0385	NaN	COL5A3			Apelin Liver Signaling Pathway	1.15	0.0385	NaN	COL5A3					Adipogenesis pathway	0.947	0.037	NaN	CDK5,LPL,RPS6KA1,SMAD3,ZNF423
Apoptosis Signaling	0.538	0.00962	NaN	RPS6KA1			Apoptosis Signaling	0.59	0.00962	NaN	RPS6KA1					Adrenomedullin signaling pathway	0.757	0.0302	NaN	ITPR1,KCNN1,KCNN2,PLCD1,RXRA,SHE
Aryl Hydrocarbon Receptor Signaling	0.389	0.00629	NaN	CYP1B1			Aryl Hydrocarbon Receptor Signaling	0.437	0.00629	NaN	CYP1B1					Agranulocyte Adhesion and Diapedesis	0	0.0187	NaN	CD34,ITGA5,JAM3,MYO18B
Atherosclerosis Signaling	1.17	0.0154	NaN	COL5A3,LPL			Atherosclerosis Signaling	1.27	0.0154	NaN	COL5A3,LPL					Agrin Interactions at Neuromuscular Junction	0	0.0143	NaN	UTRN
BEX2 Signaling Pathway	1.54	0.0247	NaN	KLK1,SMARCB1			BEX2 Signaling Pathway	1.65	0.0247	NaN	KLK1,SMARCB1					Airway Inflammation in Asthma	0.34	0.0312	NaN	IL10
Breast Cancer Regulation by Stathmin1	0.235	0.00338	NaN	ARHGEF2,CMKLR1			Breast Cancer Regulation by Stathmin1	0.296	0.00338	NaN	ARHGEF2,CMKLR1					Airway Pathology in Chronic Obstructive Pulmonary Disease	0.735	0.0339	NaN	CLCF1,FGF11,FGF9,LIF
Bupropion Degradation	1.1	0.04	NaN	CYP1B1			Bupropion Degradation	1.16	0.04	NaN	CYP1B1					Aldosterone Signaling in Epithelial Cells	0.427	0.0244	NaN	HSPB8,ITPR1,KCNMA1,PLCD1
Calcium Signaling	0.801	0.00926	NaN	CACNA1D,CACNA2D2			Calcium Signaling	0.9	0.00926	NaN	CACNA1D,CACNA2D2					Allograft Rejection Signaling	0	0.00217	NaN	IL10
cAMP-mediated signaling	0.762	0.00873	NaN	PDE11A,RPS6KA1			cAMP-mediated signaling	0.318	0.00437	NaN	RPS6KA1					Altered T Cell and B Cell Signaling in Rheumatoid Arthritis	0	0.00213	NaN	IL10
Cardiac Hypertrophy Signaling	1.28	0.0116	NaN	CACNA1D,CACNA2D2,RPS6KA1			Cardiac Hypertrophy Signaling	1.43	0.0116	NaN	CACNA1D,CACNA2D2,RPS6KA1					AMPK Signaling	0	0.0165	NaN	CPT1C,IRS1,SMARCB1,TBC1D1
Cardiac Hypertrophy Signaling (Enhanced)	0.587	0.00558	NaN	CACNA1D,CACNA2D2,PDE11A			Cardiac Hypertrophy Signaling (Enhanced)	0.342	0.00372	NaN	CACNA1D,CACNA2D2					Amyloid Processing	0.206	0.0196	NaN	CDK5
Cardiac Œ≤-adrenergic Signaling	1.71	0.0172	NaN	CACNA1D,CACNA2D2,PDE11A			Cardiac Œ≤-adrenergic Signaling	1.06	0.0115	NaN	CACNA1D,CACNA2D2					Amyotrophic Lateral Sclerosis Signaling	1.17	0.0435	NaN	CACNA1C,CACNA1D,CACNA2D2,CACNB2,IGF1
Caveolar-mediated Endocytosis Signaling	0.66	0.0133	NaN	CAV1			Caveolar-mediated Endocytosis Signaling	0.714	0.0133	NaN	CAV1					Androgen Signaling	1.38	0.0414	NaN	CACNA1C,CACNA1D,CACNA2D2,CACNB2,CALR,ITPR1,SMAD3
CCR5 Signaling in Macrophages	0.332	0.00419	NaN	CACNA1D,CACNA2D2			CCR5 Signaling in Macrophages	0.403	0.00419	NaN	CACNA1D,CACNA2D2					Angiopoietin Signaling	0.75	0.039	NaN	GRB14,STAT5A,TNIP1
Cell Cycle: G2/M DNA Damage Checkpoint Regulation	0.818	0.02	NaN	RPS6KA1			Cell Cycle: G2/M DNA Damage Checkpoint Regulation	0.876	0.02	NaN	RPS6KA1					Antigen Presentation Pathway	0.281	0.0256	NaN	CALR
Cellular Effects of Sildenafil (Viagra)	1.06	0.0134	NaN	CACNA1D,CACNA2D2			Cellular Effects of Sildenafil (Viagra)	1.17	0.0134	NaN	CACNA1D,CACNA2D2					Antioxidant Action of Vitamin C	0.79	0.0357	NaN	LCAT,PLCD1,SLC23A3,STAT5A
Chronic Myeloid Leukemia Signaling	0.527	0.00935	NaN	STAT5A			Chronic Myeloid Leukemia Signaling	0.578	0.00935	NaN	STAT5A					Antiproliferative Role of Somatostatin Receptor 2	0	0.013	NaN	PTPN6
Clathrin-mediated Endocytosis Signaling	0.879	0.0104	NaN	AP2M1,DAB2			Clathrin-mediated Endocytosis Signaling	0.979	0.0104	NaN	AP2M1,DAB2					Antiproliferative Role of TOB in T Cell Signaling	0	0.00495	NaN	RPS6KA1,SMAD3
CNTF Signaling	0.767	0.0175	NaN	RPS6KA1			CNTF Signaling	0.824	0.0175	NaN	RPS6KA1					Apelin Cardiac Fibroblast Signaling Pathway	0.45	0.0435	NaN	ACE2
Corticotropin Releasing Hormone Signaling	1.06	0.0134	NaN	CACNA1D,CACNA2D2			Corticotropin Releasing Hormone Signaling	1.17	0.0134	NaN	CACNA1D,CACNA2D2					Apelin Cardiomyocyte Signaling Pathway	0.252	0.0202	NaN	ITPR1,PLCD1
CREB Signaling in Neurons	0.866	0.00664	NaN	CACNA1D,CACNA2D2,CMKLR1,RPS6KA1			CREB Signaling in Neurons	1.03	0.00664	NaN	CACNA1D,CACNA2D2,CMKLR1,RPS6KA1					Apelin Endothelial Signaling Pathway	0	0.00719	NaN	SMAD3
CTLA4 Signaling in Cytotoxic T Lymphocytes	0	0.00219	NaN	AP2M1			CTLA4 Signaling in Cytotoxic T Lymphocytes	0	0.00219	NaN	AP2M1					Apelin Liver Signaling Pathway	1.07	0.0769	NaN	COL5A3,IRS1
Dendritic Cell Maturation	0	0.00176	NaN	COL5A3			Dendritic Cell Maturation	0	0.00176	NaN	COL5A3					Apoptosis Signaling	0.231	0.0192	NaN	RPS6KA1,SPTAN1
Dilated Cardiomyopathy Signaling Pathway	1.91	0.0205	NaN	CACNA1D,CACNA2D2,SGCD			Dilated Cardiomyopathy Signaling Pathway	2.08	0.0205	NaN	CACNA1D,CACNA2D2,SGCD					Aryl Hydrocarbon Receptor Signaling	0.237	0.0189	NaN	CYP1B1,MCM7,RXRA
Dopamine-DARPP32 Feedback in cAMP Signaling	0.924	0.011	NaN	CACNA1D,CACNA2D2			Dopamine-DARPP32 Feedback in cAMP Signaling	1.03	0.011	NaN	CACNA1D,CACNA2D2					Atherosclerosis Signaling	0.352	0.0231	NaN	COL5A3,LCAT,LPL
dTMP De Novo Biosynthesis	1.79	0.2	NaN	SHMT2			dTMP De Novo Biosynthesis	1.85	0.2	NaN	SHMT2					Autoimmune Thyroid Disease Signaling	0	0.00232	NaN	IL10
Endocannabinoid Cancer Inhibition Pathway	0.425	0.00699	NaN	VIM			Endocannabinoid Cancer Inhibition Pathway	0.474	0.00699	NaN	VIM					Autophagy	0	0.0141	NaN	IGF1,IRS1,VAMP8
Endocannabinoid Neuronal Synapse Pathway	1.9	0.0204	NaN	CACNA1D,CACNA2D2,DNAH1			Endocannabinoid Neuronal Synapse Pathway	2.07	0.0204	NaN	CACNA1D,CACNA2D2,DNAH1					Axonal Guidance Signaling	5.35	0.0514	NaN	ACE2,ADAMTS14,BMP1,CDK5,EPHA2,EPHB6,GLI1,IGF1,ITGA5,ITGB8,LIMK2,MET,NTN4,NTNG2,NTRK1,PAPPA,PLCD1,PLXNA2,PLXNC1,SEMA3B,SEMA3F,SLIT1,SLIT3,SRGAP2,TUBA1C,TUBA8
eNOS Signaling	0.389	0.00629	NaN	CAV1			eNOS Signaling	0.437	0.00629	NaN	CAV1					B Cell Receptor Signaling	0.302	0.0206	NaN	ETS1,INPP5J,MAP3K11,PTPN6
ErbB Signaling	0.575	0.0106	NaN	HBEGF			ErbB Signaling	0.627	0.0106	NaN	HBEGF					BAG2 Signaling Pathway	0.326	0.0238	NaN	ANXA2,PSME4
ErbB2-ErbB3 Signaling	0.714	0.0154	NaN	STAT5A			ErbB2-ErbB3 Signaling	0.772	0.0154	NaN	STAT5A					Basal Cell Carcinoma Signaling	1.94	0.0694	NaN	BMP1,DVL2,GLI1,LEF1,TCF4
ERK/MAPK Signaling	0.295	0.00467	NaN	RPS6KA1			ERK/MAPK Signaling	0.339	0.00467	NaN	RPS6KA1					BEX2 Signaling Pathway	2.37	0.0741	NaN	CDH2,KLK1,LEF1,PLXNC1,SMARCB1,TCF4
ERK5 Signaling	0.676	0.0139	NaN	RPS6KA1			ERK5 Signaling	0.73	0.0139	NaN	RPS6KA1					Bladder Cancer Signaling	0.426	0.0259	NaN	FGF11,FGF9,THBS1
Erythropoietin Signaling Pathway	0.355	0.00565	NaN	STAT5A			Erythropoietin Signaling Pathway	0.4	0.00565	NaN	STAT5A					BMP signaling pathway	0.309	0.023	NaN	BMP1,ZNF423
Estrogen Biosynthesis	0.87	0.0227	NaN	CYP1B1			Estrogen Biosynthesis	0.928	0.0227	NaN	CYP1B1					Breast Cancer Regulation by Stathmin1	0	0.0101	NaN	ARHGEF2,ARHGEF3,CMKLR1,IGF1,TUBA1C,TUBA8
Estrogen Receptor Signaling	0.833	0.00743	NaN	CACNA1D,CACNA2D2,CAV1			Estrogen Receptor Signaling	0.967	0.00743	NaN	CACNA1D,CACNA2D2,CAV1					Bupropion Degradation	0.421	0.04	NaN	CYP1B1
Estrogen-Dependent Breast Cancer Signaling	0.64	0.0127	NaN	STAT5A			Estrogen-Dependent Breast Cancer Signaling	0.695	0.0127	NaN	STAT5A					Calcium Signaling	1.66	0.0417	NaN	ATP2B1,CACNA1C,CACNA1D,CACNA2D2,CACNB2,CALR,ITPR1,MYO18B,TNNT3
FcŒ≥RIIB Signaling in B Lymphocytes	1.5	0.0235	NaN	CACNA1D,CACNA2D2			FcŒ≥RIIB Signaling in B Lymphocytes	1.61	0.0235	NaN	CACNA1D,CACNA2D2					Calcium Transport I	0.762	0.1	NaN	ATP2B1
FLT3 Signaling in Hematopoietic Progenitor Cells	1.55	0.025	NaN	RPS6KA1,STAT5A			FLT3 Signaling in Hematopoietic Progenitor Cells	1.66	0.025	NaN	RPS6KA1,STAT5A					Calcium-induced T Lymphocyte Apoptosis	0	0.00228	NaN	ITPR1
Folate Polyglutamylation	1.79	0.2	NaN	SHMT2			Folate Polyglutamylation	1.85	0.2	NaN	SHMT2					cAMP-mediated signaling	0	0.0175	NaN	PDE2A,PDE4D,RGS10,RPS6KA1
Folate Transformations I	1.54	0.111	NaN	SHMT2			Folate Transformations I	1.6	0.111	NaN	SHMT2					Cardiac Hypertrophy Signaling	1.6	0.0388	NaN	CACNA1C,CACNA1D,CACNA2D2,CACNB2,IGF1,IRS1,MAP3K11,PLCD1,RND2,RPS6KA1
FXR/RXR Activation	0.469	0.00794	NaN	LPL			FXR/RXR Activation	0.519	0.00794	NaN	LPL					Cardiac Hypertrophy Signaling (Enhanced)	2.48	0.0372	NaN	ACVR1B,CACNA1C,CACNA1D,CACNA2D2,CACNB2,CLCF1,DIAPH3,DVL2,FGF11,FGF9,IGF1,IL11RA,ITGA5,ITGB8,ITPR1,LIF,MAP3K11,PDE2A,PDE4D,PLCD1
G Beta Gamma Signaling	3.06	0.031	NaN	CACNA1D,CACNA2D2,CAV1,HBEGF			G Beta Gamma Signaling	3.3	0.031	NaN	CACNA1D,CACNA2D2,CAV1,HBEGF					Cardiac Œ≤-adrenergic Signaling	0.951	0.0345	NaN	CACNA1C,CACNA1D,CACNA2D2,CACNB2,PDE2A,PDE4D
G-Protein Coupled Receptor Signaling	0.64	0.00725	NaN	PDE11A,RPS6KA1			G-Protein Coupled Receptor Signaling	0.262	0.00362	NaN	RPS6KA1					Cardiolipin Biosynthesis II	1.43	0.5	NaN	PGS1
GABA Receptor Signaling	2.04	0.0229	NaN	AP2M1,CACNA1D,CACNA2D2			GABA Receptor Signaling	2.2	0.0229	NaN	AP2M1,CACNA1D,CACNA2D2					Caveolar-mediated Endocytosis Signaling	0.775	0.04	NaN	CAV1,ITGA5,ITGB8
Gap Junction Signaling	0.319	0.00505	NaN	CAV1			Gap Junction Signaling	0.364	0.00505	NaN	CAV1					CCR3 Signaling in Eosinophils	0	0.0148	NaN	ITPR1,LIMK2
GDNF Family Ligand-Receptor Interactions	0.656	0.0132	NaN	DOK3			Glucocorticoid Receptor Signaling	1.08	0.00688	NaN	CAV1,DNAH1,SMARCB1,STAT5A					CCR5 Signaling in Macrophages	0	0.0105	NaN	CACNA1C,CACNA1D,CACNA2D2,CACNB2,ITPR1
Glucocorticoid Receptor Signaling	0.907	0.00688	NaN	CAV1,DNAH1,SMARCB1,STAT5A			Glycine Betaine Degradation	1.55	0.1	NaN	SHMT2					CD27 Signaling in Lymphocytes	0	0.0175	NaN	MAP3K11
Glycine Betaine Degradation	1.49	0.1	NaN	SHMT2			Glycine Biosynthesis I	2.24	0.5	NaN	SHMT2					CD28 Signaling in T Helper Cells	0	0.00606	NaN	GRAP2,ITPR1,PTPN6
Glycine Biosynthesis I	2.18	0.5	NaN	SHMT2			GNRH Signaling	1.78	0.016	NaN	CACNA1D,CACNA2D2,HBEGF					Cdc42 Signaling	0	0.00904	NaN	DIAPH3,ITGA5,ITGB8,LIMK2,MAP3K11
GNRH Signaling	1.62	0.016	NaN	CACNA1D,CACNA2D2,HBEGF			GŒ±i Signaling	0.487	0.00725	NaN	CAV1					CDK5 Signaling	0	0.00893	NaN	CDK5
GŒ±i Signaling	0.438	0.00725	NaN	CAV1			GP6 Signaling Pathway	0.516	0.00787	NaN	COL5A3					Cell Cycle Control of Chromosomal Replication	1.05	0.0536	NaN	CDK14,CDK5,MCM7
GP6 Signaling Pathway	0.466	0.00787	NaN	COL5A3			GPCR-Mediated Nutrient Sensing in Enteroendocrine Cells	1.36	0.0172	NaN	CACNA1D,CACNA2D2					Cell Cycle: G1/S Checkpoint Regulation	0.434	0.0294	NaN	CDKN2C,SMAD3
GPCR-Mediated Nutrient Sensing in Enteroendocrine Cells	1.25	0.0172	NaN	CACNA1D,CACNA2D2			Growth Hormone Signaling	1.76	0.0282	NaN	RPS6KA1,STAT5A					Cell Cycle: G2/M DNA Damage Checkpoint Regulation	0.212	0.02	NaN	RPS6KA1
Growth Hormone Signaling	1.64	0.0282	NaN	RPS6KA1,STAT5A			Gustation Pathway	1.09	0.012	NaN	CACNA1D,CACNA2D2					Cellular Effects of Sildenafil (Viagra)	3.9	0.0738	NaN	CACNA1C,CACNA1D,CACNA2D2,CACNB2,ITPR1,KCNN1,KCNN2,MYO18B,PDE2A,PDE4D,PLCD1
Gustation Pathway	1.75	0.018	NaN	CACNA1D,CACNA2D2,PDE11A			Hepatic Fibrosis / Hepatic Stellate Cell Activation	0.371	0.00515	NaN	COL5A3					Chemokine Signaling	0	0.0125	NaN	LIMK2
Hepatic Fibrosis / Hepatic Stellate Cell Activation	0.325	0.00515	NaN	COL5A3			Hepatic Fibrosis Signaling Pathway	0.932	0.00716	NaN	CACNA1D,CACNA2D2,COL5A3					Cholecystokinin/Gastrin-mediated Signaling	0	0.0168	NaN	ITPR1,RND2
Hepatic Fibrosis Signaling Pathway	0.799	0.00716	NaN	CACNA1D,CACNA2D2,COL5A3			HER-2 Signaling in Breast Cancer	0.367	0.0051	NaN	HBEGF					Chondroitin Sulfate Biosynthesis	0	0.0179	NaN	NDST1
HER-2 Signaling in Breast Cancer	0.322	0.0051	NaN	HBEGF			Hereditary Breast Cancer Signaling	0.476	0.00704	NaN	SMARCB1					Chondroitin Sulfate Biosynthesis (Late Stages)	0.223	0.0208	NaN	NDST1
Hereditary Breast Cancer Signaling	0.427	0.00704	NaN	SMARCB1			HIF1Œ± Signaling	0.924	0.00962	NaN	RORC,VIM					Chronic Myeloid Leukemia Signaling	0.484	0.028	NaN	MECOM,SMAD3,STAT5A
HIF1Œ± Signaling	0.827	0.00962	NaN	RORC,VIM			HIPPO signaling	0.666	0.0118	NaN	TEAD4					Clathrin-mediated Endocytosis Signaling	2.94	0.057	NaN	AAK1,AP2M1,DAB2,FGF11,FGF9,IGF1,ITGA5,ITGB8,LDLRAP1,MET,STON2
HIPPO signaling	0.613	0.0118	NaN	TEAD4			Histidine Degradation VI	1.26	0.05	NaN	CYP26B1					CNTF Signaling	0.535	0.0351	NaN	LIFR,RPS6KA1
Histidine Degradation VI	1.2	0.05	NaN	CYP26B1			HOTAIR Regulatory Pathway	0.428	0.00613	NaN	VIM					Coenzyme A Biosynthesis	1.26	0.333	NaN	PPCDC
HOTAIR Regulatory Pathway	0.381	0.00613	NaN	VIM			IL-15 Signaling	0.703	0.013	NaN	STAT5A					Colorectal Cancer Metastasis Signaling	0	0.0149	NaN	LEF1,RND2,SMAD3,TCF4
Huntington's Disease Signaling	0.218	0.00356	NaN	SNAP25			IL-2 Signaling	0.796	0.0164	NaN	STAT5A					Communication between Innate and Adaptive Immune Cells	0	0.00211	NaN	IL10
IL-15 Signaling	0.65	0.013	NaN	STAT5A			IL-22 Signaling	1.18	0.0417	NaN	STAT5A					Complement System	0.812	0.0541	NaN	C1QB,C1R
IL-2 Signaling	0.74	0.0164	NaN	STAT5A			IL-23 Signaling Pathway	0.91	0.0217	NaN	RORC					Coronavirus Pathogenesis Pathway	0	0.00985	NaN	ACE2,SMAD3
IL-22 Signaling	1.12	0.0417	NaN	STAT5A			IL-3 Signaling	0.695	0.0127	NaN	STAT5A					Coronavirus Replication Pathway	1.28	0.0667	NaN	ACE2,TUBA1C,TUBA8
IL-23 Signaling Pathway	0.854	0.0217	NaN	RORC			IL-7 Signaling Pathway	0.699	0.0128	NaN	STAT5A					Corticotropin Releasing Hormone Signaling	1.2	0.0403	NaN	CACNA1C,CACNA1D,CACNA2D2,CACNB2,GLI1,ITPR1
IL-3 Signaling	0.64	0.0127	NaN	STAT5A			IL-8 Signaling	0.343	0.00474	NaN	HBEGF					CREB Signaling in Neurons	0.333	0.0199	NaN	CACNA1C,CACNA1D,CACNA2D2,CACNB2,CMKLR1,FLT1,IGF1,ITPR1,KDR,NTRK1,PLCD1,RPS6KA1
IL-7 Signaling Pathway	0.646	0.0128	NaN	STAT5A			IL-9 Signaling	1.02	0.0286	NaN	STAT5A					CTLA4 Signaling in Cytotoxic T Lymphocytes	0	0.00658	NaN	AP2M1,GRAP2,PTPN6
IL-8 Signaling	0.299	0.00474	NaN	HBEGF			ILK Signaling	0.364	0.00505	NaN	VIM					CXCR4 Signaling	0	0.012	NaN	ITPR1,RND2
IL-9 Signaling	0.963	0.0286	NaN	STAT5A			Ingenuity Canonical Pathways	-log(p-value)	Ratio	z-score	Molecules					Cyclins and Cell Cycle Regulation	0	0.0119	NaN	CDKN2C
ILK Signaling	0.319	0.00505	NaN	VIM			Insulin Secretion Signaling Pathway	1.39	0.0112	NaN	CACNA1D,CACNA2D2,STAT5A					D-myo-inositol (1,3,4)-trisphosphate Biosynthesis	1.35	0.111	NaN	INPP5J,ITPKB
Ingenuity Canonical Pathways	-log(p-value)	Ratio	z-score	Molecules			Integrin Signaling	0.34	0.00469	NaN	CAV1					D-myo-inositol (1,4,5,6)-Tetrakisphosphate Biosynthesis	0.368	0.0226	NaN	ATP1A1,EYA4,PPFIA4,PTPN6
Insulin Secretion Signaling Pathway	1.93	0.0149	NaN	CACNA1D,CACNA2D2,SNAP25,STAT5A			Intrinsic Prothrombin Activation Pathway	2.19	0.0476	NaN	COL5A3,KLK1					D-myo-inositol (1,4,5)-Trisphosphate Biosynthesis	0.408	0.0385	NaN	PLCD1
Integrin Signaling	0.297	0.00469	NaN	CAV1			Iron homeostasis signaling pathway	0.484	0.00719	NaN	STAT5A					D-myo-inositol (1,4,5)-trisphosphate Degradation	1.4	0.118	NaN	IMPA2,INPP5J
Intrinsic Prothrombin Activation Pathway	2.08	0.0476	NaN	COL5A3,KLK1			JAK/Stat Signaling	0.68	0.0122	NaN	STAT5A					D-myo-inositol (3,4,5,6)-tetrakisphosphate Biosynthesis	0.368	0.0226	NaN	ATP1A1,EYA4,PPFIA4,PTPN6
Iron homeostasis signaling pathway	0.434	0.00719	NaN	STAT5A			Kinetochore Metaphase Signaling Pathway	0.587	0.00952	NaN	DNAH1					D-myo-inositol-5-phosphate Metabolism	0.523	0.0259	NaN	ATP1A1,EYA4,PLCD1,PPFIA4,PTPN6
JAK/Stat Signaling	0.625	0.0122	NaN	STAT5A			Lipid Antigen Presentation by CD1	0	0.00254	NaN	AP2M1					Death Receptor Signaling	0.265	0.0208	NaN	CRADD,SPTAN1
Kinetochore Metaphase Signaling Pathway	0.535	0.00952	NaN	DNAH1			LPS/IL-1 Mediated Inhibition of RXR Function	0.288	0.00397	NaN	FABP3					Dendritic Cell Maturation	0	0.00529	NaN	COL5A3,IL10,PLCD1
Lipid Antigen Presentation by CD1	0	0.00254	NaN	AP2M1			LXR/RXR Activation	0.527	0.00813	NaN	LPL					Dermatan Sulfate Biosynthesis	0	0.0169	NaN	NDST1
LPS/IL-1 Mediated Inhibition of RXR Function	0.248	0.00397	NaN	FABP3			Maturity Onset Diabetes of Young (MODY) Signaling	1.68	0.0256	NaN	CACNA1D,CACNA2D2					Dermatan Sulfate Biosynthesis (Late Stages)	0.234	0.0217	NaN	NDST1
LXR/RXR Activation	0.478	0.00813	NaN	LPL			Melanocyte Development and Pigmentation Signaling	0.627	0.0106	NaN	RPS6KA1					Differential Regulation of Cytokine Production in Intestinal Epithelial Cells by IL-17A and IL-17F	0.45	0.0435	NaN	IL10
Maturity Onset Diabetes of Young (MODY) Signaling	1.57	0.0256	NaN	CACNA1D,CACNA2D2			Melatonin Degradation I	0.796	0.0164	NaN	CYP1B1					Differential Regulation of Cytokine Production in Macrophages and T Helper Cells by IL-17A and IL-17F	0.538	0.0556	NaN	IL10
Melanocyte Development and Pigmentation Signaling	0.575	0.0106	NaN	RPS6KA1			Melatonin Signaling	0.73	0.0139	NaN	RORC					Dilated Cardiomyopathy Signaling Pathway	3.33	0.0685	NaN	CACNA1C,CACNA1D,CACNA2D2,CACNB2,DES,ITPR1,MYO18B,PDE2A,SGCD,TNNT3
Melatonin Degradation I	0.74	0.0164	NaN	CYP1B1			Molecular Mechanisms of Cancer	0	0.00225	NaN	ARHGEF2					Docosahexaenoic Acid (DHA) Signaling	0.288	0.0263	NaN	PNPLA2
Melatonin Signaling	0.676	0.0139	NaN	RORC			MSP-RON Signaling In Cancer Cells Pathway	1.23	0.0145	NaN	KLK1,VIM					Dopamine Degradation	0.362	0.0333	NaN	LRTOMT
Molecular Mechanisms of Cancer	0	0.00225	NaN	ARHGEF2			MSP-RON Signaling In Macrophages Pathway	0.547	0.00855	NaN	KLK1					Dopamine-DARPP32 Feedback in cAMP Signaling	1.25	0.0387	NaN	CACNA1C,CACNA1D,CACNA2D2,CACNB2,CDK5,ITPR1,PLCD1
MSP-RON Signaling In Cancer Cells Pathway	1.12	0.0145	NaN	KLK1,VIM			MSP-RON Signaling Pathway	0.815	0.0172	NaN	KLK1					dTMP De Novo Biosynthesis	1.04	0.2	NaN	SHMT2
MSP-RON Signaling In Macrophages Pathway	0.495	0.00855	NaN	KLK1			mTOR Signaling	0.342	0.00472	NaN	RPS6KA1					EGF Signaling	0	0.0182	NaN	ITPR1
MSP-RON Signaling Pathway	0.759	0.0172	NaN	KLK1			Natural Killer Cell Signaling	0.362	0.00503	NaN	COL5A3					Eicosanoid Signaling	0	0.0149	NaN	LCAT
mTOR Signaling	0.298	0.00472	NaN	RPS6KA1			Netrin Signaling	1.74	0.0278	NaN	CACNA1D,CACNA2D2					EIF2 Signaling	0	0.0134	NaN	EIF3H,RPL10A,RPL7
Natural Killer Cell Signaling	0.318	0.00503	NaN	COL5A3			Neuregulin Signaling	1.36	0.0171	NaN	HBEGF,STAT5A					Endocannabinoid Cancer Inhibition Pathway	0.294	0.021	NaN	LEF1,TCF4,VIM
Netrin Signaling	1.63	0.0278	NaN	CACNA1D,CACNA2D2			Neuroinflammation Signaling Pathway	0.225	0.00317	NaN	KLK1					Endocannabinoid Neuronal Synapse Pathway	1.66	0.0476	NaN	CACNA1C,CACNA1D,CACNA2D2,CACNB2,DNAH1,ITPR1,PLCD1
Neuregulin Signaling	1.25	0.0171	NaN	HBEGF,STAT5A			Neuroprotective Role of THOP1 in Alzheimer's Disease	0.544	0.00847	NaN	KLK1					Endometrial Cancer Signaling	0	0.0167	NaN	LEF1
Neuroinflammation Signaling Pathway	0	0.00317	NaN	KLK1			Neurotrophin/TRK Signaling	0.71	0.0132	NaN	RPS6KA1					Endoplasmic Reticulum Stress Pathway	0.481	0.0476	NaN	CALR
Neuroprotective Role of THOP1 in Alzheimer's Disease	0.492	0.00847	NaN	KLK1			NGF Signaling	0.544	0.00847	NaN	RPS6KA1					Endothelin-1 Signaling	0.312	0.0209	NaN	ITPR1,LCAT,PLCD1,SHE
Neurotrophin/TRK Signaling	0.656	0.0132	NaN	RPS6KA1			Nicotine Degradation II	0.764	0.0152	NaN	CYP1B1					eNOS Signaling	1.09	0.0377	NaN	AQP1,CAV1,FLT1,ITPR1,KDR,NOSIP
NGF Signaling	0.492	0.00847	NaN	RPS6KA1			Nicotine Degradation III	0.815	0.0172	NaN	CYP1B1					Ephrin A Signaling	0.228	0.0213	NaN	EPHA2
Nicotine Degradation II	0.71	0.0152	NaN	CYP1B1			Nitric Oxide Signaling in the Cardiovascular System	2.32	0.0252	NaN	CACNA1D,CACNA2D2,CAV1					Ephrin B Signaling	0	0.0139	NaN	EPHB6
Nicotine Degradation III	0.759	0.0172	NaN	CYP1B1			nNOS Signaling in Skeletal Muscle Cells	2.08	0.0417	NaN	CACNA1D,CACNA2D2					Ephrin Receptor Signaling	0.481	0.0249	NaN	EPHA2,EPHB6,ITGA5,ITGB8,LIMK2
Nitric Oxide Signaling in the Cardiovascular System	2.15	0.0252	NaN	CACNA1D,CACNA2D2,CAV1			Oncostatin M Signaling	0.936	0.0233	NaN	STAT5A					Epithelial Adherens Junction Signaling	5.72	0.0886	NaN	ACVR1B,CDH2,CTNND1,DLL1,LEF1,LMO7,MET,MYO18B,MYO7A,NOTCH1,NOTCH2,TCF4,TUBA1C,TUBA8
nNOS Signaling in Skeletal Muscle Cells	1.96	0.0417	NaN	CACNA1D,CACNA2D2			Opioid Signaling Pathway	2.1	0.0145	NaN	AP2M1,CACNA1D,CACNA2D2,RPS6KA1					ErbB Signaling	0	0.0106	NaN	HBEGF
Oncostatin M Signaling	0.879	0.0233	NaN	STAT5A			p38 MAPK Signaling	0.544	0.00847	NaN	RPS6KA1					ErbB2-ErbB3 Signaling	0	0.0154	NaN	STAT5A
Opioid Signaling Pathway	1.89	0.0145	NaN	AP2M1,CACNA1D,CACNA2D2,RPS6KA1			Pancreatic Adenocarcinoma Signaling	0.519	0.00794	NaN	HBEGF					ERK/MAPK Signaling	0	0.0187	NaN	ETS1,ITGA5,ITGB8,RPS6KA1
p38 MAPK Signaling	0.492	0.00847	NaN	RPS6KA1			PD-1, PD-L1 cancer immunotherapy pathway	0.583	0.00943	NaN	STAT5A					ERK5 Signaling	0.81	0.0417	NaN	LIF,NTRK1,RPS6KA1
Pancreatic Adenocarcinoma Signaling	0.469	0.00794	NaN	HBEGF			PDGF Signaling	0.662	0.0116	NaN	CAV1					Erythropoietin Signaling Pathway	0.614	0.0282	NaN	CLCF1,ITPR1,LIF,PTPN6,STAT5A
PD-1, PD-L1 cancer immunotherapy pathway	0.53	0.00943	NaN	STAT5A			Phospholipase C Signaling	0	0.00153	NaN	ARHGEF2					Estrogen Biosynthesis	0.697	0.0455	NaN	CYP1B1,HSD17B8
PDGF Signaling	0.607	0.0116	NaN	CAV1			Phospholipases	0.764	0.0152	NaN	LPL					Estrogen Receptor Signaling	0.842	0.0272	NaN	CACNA1C,CACNA1D,CACNA2D2,CACNB2,CAV1,IGF1,LIMK2,NOTCH1,PLCD1,SETD7,SHE
Phagosome Maturation	0.389	0.00629	NaN	SNAP25			PKCŒ∏ Signaling in T Lymphocytes	0.344	0.00373	NaN	CACNA1D,CACNA2D2					Estrogen-Dependent Breast Cancer Signaling	0.728	0.038	NaN	HSD17B8,IGF1,STAT5A
Phospholipase C Signaling	0	0.00153	NaN	ARHGEF2			PPAR Signaling	0.578	0.00935	NaN	STAT5A					Ethanol Degradation II	0.914	0.0625	NaN	ACSS2,DHRS9
Phospholipases	0.71	0.0152	NaN	LPL			PPARŒ±/RXRŒ± Activation	0.372	0.00518	NaN	LPL					Ethanol Degradation IV	0.45	0.0435	NaN	ACSS2
PKCŒ∏ Signaling in T Lymphocytes	0.277	0.00373	NaN	CACNA1D,CACNA2D2			Pregnenolone Biosynthesis	1.3	0.0556	NaN	CYP26B1					Factors Promoting Cardiogenesis in Vertebrates	0.801	0.0331	NaN	ACVR1B,BMP1,LEF1,PLCD1,TCF4
PPAR Signaling	0.527	0.00935	NaN	STAT5A			Prolactin Signaling	0.662	0.0116	NaN	STAT5A					FAK Signaling	0.42	0.0256	NaN	ITGA5,ITGB8,TNS1
PPARŒ±/RXRŒ± Activation	0.327	0.00518	NaN	LPL			Pyrimidine Deoxyribonucleotides De Novo Biosynthesis I	1.22	0.0455	NaN	NME3					FAT10 Cancer Signaling Pathway	0.614	0.04	NaN	ACVR1B,SMAD3
Pregnenolone Biosynthesis	1.24	0.0556	NaN	CYP26B1			Pyrimidine Ribonucleotides De Novo Biosynthesis	1.01	0.0278	NaN	NME3					FAT10 Signaling Pathway	0	0.0179	NaN	PSME4
Prolactin Signaling	0.607	0.0116	NaN	STAT5A			Pyrimidine Ribonucleotides Interconversion	1.03	0.0294	NaN	NME3					Fatty Acid Œ≤-oxidation I	0.321	0.0294	NaN	HSD17B8
Protein Kinase A Signaling	0	0.00249	NaN	PDE11A			RAR Activation	1.73	0.0153	NaN	DHRS3,SMARCB1,STAT5A					Fc Epsilon RI Signaling	0	0.0171	NaN	GRAP2,INPP5J
Pyrimidine Deoxyribonucleotides De Novo Biosynthesis I	1.16	0.0455	NaN	NME3			Reelin Signaling in Neurons	2.25	0.0238	NaN	ARHGEF2,DNAH1,LRP8					FcŒ≥RIIB Signaling in B Lymphocytes	1.65	0.0588	NaN	CACNA1C,CACNA1D,CACNA2D2,CACNB2,ITPR1
Pyrimidine Ribonucleotides De Novo Biosynthesis	0.951	0.0278	NaN	NME3			Regulation Of The Epithelial Mesenchymal Transition By Growth Factors Pathway	0.374	0.00521	NaN	VIM					FGF Signaling	1.67	0.0595	NaN	FGF11,FGF9,ITPR1,MET,PTPN6
Pyrimidine Ribonucleotides Interconversion	0.975	0.0294	NaN	NME3			Regulation Of The Epithelial Mesenchymal Transition In Development Pathway	0.658	0.0115	NaN	LOX					FLT3 Signaling in Hematopoietic Progenitor Cells	0.35	0.025	NaN	RPS6KA1,STAT5A
RAR Activation	1.57	0.0153	NaN	DHRS3,SMARCB1,STAT5A			Regulation of the Epithelial-Mesenchymal Transition Pathway	0.369	0.00513	NaN	LOX					fMLP Signaling in Neutrophils	0	0.00763	NaN	ITPR1
Reelin Signaling in Neurons	2.08	0.0238	NaN	ARHGEF2,DNAH1,LRP8			Retinoate Biosynthesis I	1.01	0.0278	NaN	DHRS3					Folate Polyglutamylation	1.04	0.2	NaN	SHMT2
Regulation Of The Epithelial Mesenchymal Transition By Growth Factors Pathway	0.329	0.00521	NaN	VIM			Retinol Biosynthesis	2.15	0.0455	NaN	DHRS3,LPL					Folate Transformations I	0.801	0.111	NaN	SHMT2
Regulation Of The Epithelial Mesenchymal Transition In Development Pathway	0.604	0.0115	NaN	LOX			RhoGDI Signaling	0.337	0.00465	NaN	ARHGEF2					FXR/RXR Activation	0.668	0.0317	NaN	LCAT,LPL,RXRA,SLC4A2
Regulation of the Epithelial-Mesenchymal Transition Pathway	0.323	0.00513	NaN	LOX			Role of BRCA1 in DNA Damage Response	0.69	0.0125	NaN	SMARCB1					G Beta Gamma Signaling	1.95	0.0543	NaN	CACNA1C,CACNA1D,CACNA2D2,CACNB2,CAV1,HBEGF,ITPR1
Relaxin Signaling	0.402	0.00654	NaN	PDE11A			Role of IL-17A in Arthritis	0.824	0.0175	NaN	RPS6KA1					G-Protein Coupled Receptor Signaling	0	0.0145	NaN	PDE2A,PDE4D,RGS10,RPS6KA1
Retinoate Biosynthesis I	0.951	0.0278	NaN	DHRS3			Role of IL-17F in Allergic Inflammatory Airway Diseases	0.917	0.0222	NaN	RPS6KA1					GABA Receptor Signaling	2.46	0.0611	NaN	AP2M1,CACNA1C,CACNA1D,CACNA2D2,CACNB2,ITPR1,KCNN1,KCNN2
Retinol Biosynthesis	2.04	0.0455	NaN	DHRS3,LPL			Role of JAK family kinases in IL-6-type Cytokine Signaling	1.16	0.04	NaN	STAT5A					Gap Junction Signaling	0.496	0.0253	NaN	CAV1,ITPR1,PLCD1,TUBA1C,TUBA8
RhoGDI Signaling	0.294	0.00465	NaN	ARHGEF2			Role of JAK1 and JAK3 in Œ≥c Cytokine Signaling	0.747	0.0145	NaN	STAT5A					GDNF Family Ligand-Receptor Interactions	0.376	0.0263	NaN	IRS1,ITPR1
Role of BRCA1 in DNA Damage Response	0.636	0.0125	NaN	SMARCB1			Role of JAK2 in Hormone-like Cytokine Signaling	1.03	0.0294	NaN	STAT5A					Germ Cell-Sertoli Cell Junction Signaling	1.79	0.0468	NaN	CDH2,CTNND1,LIMK2,MAP3K11,MYO7A,RND2,TUBA1C,TUBA8
Role of IL-17A in Arthritis	0.767	0.0175	NaN	RPS6KA1			Role of NFAT in Cardiac Hypertrophy	0.886	0.00909	NaN	CACNA1D,CACNA2D2					Glioblastoma Multiforme Signaling	0.654	0.0292	NaN	IGF1,ITPR1,LEF1,PLCD1,RND2
Role of IL-17F in Allergic Inflammatory Airway Diseases	0.86	0.0222	NaN	RPS6KA1			Role of Tissue Factor in Cancer	2.35	0.0259	NaN	HBEGF,RPS6KA1,STAT5A					Glioma Invasiveness Signaling	0	0.0137	NaN	RND2
Role of JAK family kinases in IL-6-type Cytokine Signaling	1.1	0.04	NaN	STAT5A			Salvage Pathways of Pyrimidine Ribonucleotides	0.613	0.0102	NaN	NME3					Glioma Signaling	0	0.0161	NaN	CDKN2C,IGF1
Role of JAK1 and JAK3 in Œ≥c Cytokine Signaling	0.693	0.0145	NaN	STAT5A			Senescence Pathway	0.684	0.00673	NaN	CACNA1D,CACNA2D2					Glucocorticoid Receptor Signaling	0	0.0172	NaN	CAV1,DNAH1,IGF1,IL10,IL11RA,PC,RXRA,SMAD3,SMARCB1,STAT5A
Role of JAK2 in Hormone-like Cytokine Signaling	0.975	0.0294	NaN	STAT5A			Signaling by Rho Family GTPases	0.75	0.00746	NaN	ARHGEF2,VIM					Glutaryl-CoA Degradation	0.558	0.0588	NaN	HSD17B8
Role of NFAT in Cardiac Hypertrophy	0.788	0.00909	NaN	CACNA1D,CACNA2D2			SPINK1 Pancreatic Cancer Pathway	0.801	0.0167	NaN	KLK1					Glycine Betaine Degradation	1.84	0.2	NaN	PIPOX,SHMT2
Role of Tissue Factor in Cancer	2.18	0.0259	NaN	HBEGF,RPS6KA1,STAT5A			Sulfite Oxidation IV	2.55	1	NaN	SUOX					Glycine Biosynthesis I	1.43	0.5	NaN	SHMT2
Salvage Pathways of Pyrimidine Ribonucleotides	0.559	0.0102	NaN	NME3			Superpathway of Melatonin Degradation	0.764	0.0152	NaN	CYP1B1					Glycogen Degradation II	0.69	0.0833	NaN	PYGM
Senescence Pathway	0.593	0.00673	NaN	CACNA1D,CACNA2D2			Superpathway of Methionine Degradation	1	0.027	NaN	SUOX					Glycogen Degradation III	0.631	0.0714	NaN	PYGM
Signaling by Rho Family GTPases	0.658	0.00746	NaN	ARHGEF2,VIM			Superpathway of Serine and Glycine Biosynthesis I	1.7	0.143	NaN	SHMT2					GM-CSF Signaling	0.418	0.0286	NaN	ETS1,RUNX1
SPINK1 Pancreatic Cancer Pathway	0.747	0.0167	NaN	KLK1			Synaptic Long Term Depression	0.975	0.0103	NaN	CACNA1D,CACNA2D2					GNRH Signaling	1.18	0.0372	NaN	CACNA1C,CACNA1D,CACNA2D2,CACNB2,HBEGF,ITPR1,MAP3K11
Sulfite Oxidation IV	2.48	1	NaN	SUOX			Synaptic Long Term Potentiation	0.51	0.00775	NaN	RPS6KA1					GŒ±12/13 Signaling	0	0.015	NaN	CDH16,CDH2
Superpathway of Melatonin Degradation	0.71	0.0152	NaN	CYP1B1			Synaptogenesis Signaling Pathway	1.23	0.00962	NaN	AP2M1,LRP8,SYT7					GŒ±i Signaling	0	0.0145	NaN	CAV1,RGS10
Superpathway of Methionine Degradation	0.939	0.027	NaN	SUOX			Systemic Lupus Erythematosus In T Cell Signaling Pathway	0	0.00162	NaN	RORC					GŒ±q Signaling	0	0.0118	NaN	ITPR1,RND2
Superpathway of Serine and Glycine Biosynthesis I	1.64	0.143	NaN	SHMT2			Systemic Lupus Erythematosus Signaling	0	0.00167	NaN	KLK1					GP6 Signaling Pathway	1.03	0.0394	NaN	COL22A1,COL5A2,COL5A3,GRAP2,ITPR1
Synaptic Long Term Depression	0.876	0.0103	NaN	CACNA1D,CACNA2D2			T Helper Cell Differentiation	0	0.00223	NaN	RORC					GPCR-Mediated Integration of Enteroendocrine Signaling Exemplified by an L Cell	0.396	0.0274	NaN	ITPR1,PLCD1
Synaptic Long Term Potentiation	0.461	0.00775	NaN	RPS6KA1			Tec Kinase Signaling	0	0.0018	NaN	STAT5A					GPCR-Mediated Nutrient Sensing in Enteroendocrine Cells	1.64	0.0517	NaN	CACNA1C,CACNA1D,CACNA2D2,CACNB2,ITPR1,PLCD1
Synaptogenesis Signaling Pathway	1.71	0.0128	NaN	AP2M1,LRP8,SNAP25,SYT7			Th1 and Th2 Activation Pathway	0.41	0.00581	NaN	STAT5A					Granulocyte Adhesion and Diapedesis	0	0.00529	NaN	JAM3
Systemic Lupus Erythematosus In T Cell Signaling Pathway	0	0.00162	NaN	RORC			Th17 Activation Pathway	0	0.00216	NaN	RORC					Growth Hormone Signaling	1.96	0.0704	NaN	IGF1,IRS1,PTPN6,RPS6KA1,STAT5A
Systemic Lupus Erythematosus Signaling	0	0.00167	NaN	KLK1			Th2 Pathway	0.489	0.0073	NaN	STAT5A					Gustation Pathway	1.4	0.0419	NaN	CACNA1C,CACNA1D,CACNA2D2,CACNB2,ITPR1,PDE2A,PDE4D
T Helper Cell Differentiation	0	0.00223	NaN	RORC			The Visual Cycle	1.26	0.05	NaN	DHRS3					Hematopoiesis from Pluripotent Stem Cells	0	0.00478	NaN	IL10,LIF
Tec Kinase Signaling	0	0.0018	NaN	STAT5A			Thrombin Signaling	0.345	0.00476	NaN	ARHGEF2					Heparan Sulfate Biosynthesis	0	0.0125	NaN	NDST1
Th1 and Th2 Activation Pathway	0.364	0.00581	NaN	STAT5A			Thrombopoietin Signaling	0.783	0.0159	NaN	STAT5A					Heparan Sulfate Biosynthesis (Late Stages)	0	0.0137	NaN	NDST1
Th17 Activation Pathway	0	0.00216	NaN	RORC			Tight Junction Signaling	0.399	0.00562	NaN	ARHGEF2					Hepatic Cholestasis	0.544	0.0265	NaN	CLCF1,LIF,MAP4K2,RXRA,SLC4A2
Th2 Pathway	0.44	0.0073	NaN	STAT5A			TNFR1 Signaling	0.86	0.0192	NaN	MADD					Hepatic Fibrosis / Hepatic Stellate Cell Activation	2.41	0.0515	NaN	COL22A1,COL5A2,COL5A3,FLT1,IGF1,IL10,KDR,MET,MYO18B,SMAD3
The Visual Cycle	1.2	0.05	NaN	DHRS3			TREM1 Signaling	1.69	0.026	NaN	LAT2,STAT5A					Hepatic Fibrosis Signaling Pathway	2.2	0.0382	NaN	ACVR1B,CACNA1C,CACNA1D,CACNA2D2,CACNB2,COL5A3,DVL2,FLT1,GLI1,ITGA5,ITGB8,KDR,LEF1,RND2,SMAD3,TCF4
Thrombin Signaling	0.301	0.00476	NaN	ARHGEF2			Triacylglycerol Degradation	0.866	0.0196	NaN	LPL					HER-2 Signaling in Breast Cancer	0.295	0.0204	NaN	ETS1,HBEGF,ITGB8,SMAD3
Thrombopoietin Signaling	0.728	0.0159	NaN	STAT5A			Type II Diabetes Mellitus Signaling	1.16	0.0132	NaN	CACNA1D,CACNA2D2					Hereditary Breast Cancer Signaling	0	0.00704	NaN	SMARCB1
Tight Junction Signaling	0.936	0.0112	NaN	ARHGEF2,SNAP25			Ubiquinol-10 Biosynthesis (Eukaryotic)	1.2	0.0435	NaN	CYP26B1					HGF Signaling	0.979	0.0379	NaN	ETS1,ITGA5,ITGB8,MAP3K11,MET
TNFR1 Signaling	0.804	0.0192	NaN	MADD			UVA-Induced MAPK Signaling	0.613	0.0102	NaN	RPS6KA1					HIF1Œ± Signaling	1	0.0337	NaN	FLT1,IGF1,KDR,MET,NAA10,RORC,VIM
TREM1 Signaling	1.58	0.026	NaN	LAT2,STAT5A			VDR/RXR Activation	0.699	0.0128	NaN	HR					HIPPO signaling	0.321	0.0235	NaN	SMAD3,TEAD4
Triacylglycerol Degradation	0.812	0.0196	NaN	LPL			Virus Entry via Endocytic Pathways	1.45	0.0192	NaN	AP2M1,CAV1					Histidine Degradation VI	0.499	0.05	NaN	CYP26B1
tRNA Splicing	0.87	0.0227	NaN	PDE11A			White Adipose Tissue Browning Pathway	1.24	0.0147	NaN	CACNA1D,CACNA2D2					HMGB1 Signaling	0	0.018	NaN	CLCF1,LIF,RND2
Type II Diabetes Mellitus Signaling	1.05	0.0132	NaN	CACNA1D,CACNA2D2			Xenobiotic Metabolism AHR Signaling Pathway	0.658	0.0115	NaN	CYP1B1					HOTAIR Regulatory Pathway	0.71	0.0307	NaN	ATXN1,LEF1,MET,TCF4,VIM
Ubiquinol-10 Biosynthesis (Eukaryotic)	1.14	0.0435	NaN	CYP26B1			Xenobiotic Metabolism Signaling	0.249	0.00346	NaN	CYP1B1					Human Embryonic Stem Cell Pluripotency	0.688	0.0301	NaN	BMP1,LEF1,NTRK1,SMAD3,TCF4
UVA-Induced MAPK Signaling	0.559	0.0102	NaN	RPS6KA1												Huntington's Disease Signaling	0.551	0.0249	NaN	ATP5PF,CDK5,DCTN1,IGF1,ITPR1,NTRK1,PSME4
VDR/RXR Activation	0.646	0.0128	NaN	HR												iCOS-iCOSL Signaling in T Helper Cells	0	0.00412	NaN	GRAP2,ITPR1
Virus Entry via Endocytic Pathways	1.34	0.0192	NaN	AP2M1,CAV1												IGF-1 Signaling	0.231	0.0192	NaN	IGF1,IRS1
White Adipose Tissue Browning Pathway	1.13	0.0147	NaN	CACNA1D,CACNA2D2												IL-10 Signaling	0	0.0139	NaN	IL10
Xenobiotic Metabolism AHR Signaling Pathway	0.604	0.0115	NaN	CYP1B1												IL-12 Signaling and Production in Macrophages	0	0.0147	NaN	IL10,RXRA
Xenobiotic Metabolism Signaling	0.211	0.00346	NaN	CYP1B1												IL-15 Production	2.05	0.0569	NaN	EPHA2,FLT1,KDR,KIT,MAP3K11,MET,NTRK1
																IL-15 Signaling	0	0.013	NaN	STAT5A
																IL-17 Signaling	0	0.0107	NaN	CLCF1,LIF
																IL-2 Signaling	0	0.0164	NaN	STAT5A
																IL-22 Signaling	0.435	0.0417	NaN	STAT5A
																IL-23 Signaling Pathway	0.668	0.0435	NaN	RORC,RUNX1
																IL-3 Signaling	0.356	0.0253	NaN	PTPN6,STAT5A
																IL-4 Signaling	0.6	0.0326	NaN	INPP5J,IRS1,PTPN6
																IL-7 Signaling Pathway	0.363	0.0256	NaN	MET,STAT5A
																IL-8 Signaling	0.435	0.0237	NaN	FLT1,HBEGF,KDR,LIMK2,RND2
																IL-9 Signaling	1.55	0.0857	NaN	BCL3,IRS1,STAT5A
																ILK Signaling	0.764	0.0303	NaN	IRS1,ITGB8,LEF1,MYO18B,RND2,VIM
																Ingenuity Canonical Pathways	-log(p-value)	Ratio	z-score	Molecules
																Inhibition of Angiogenesis by TSP1	0.873	0.0588	NaN	KDR,THBS1
																Inhibition of ARE-Mediated mRNA Degradation Pathway	0	0.00621	NaN	PSME4
																Insulin Receptor Signaling	0	0.0143	NaN	INPP5J,IRS1
																Insulin Secretion Signaling Pathway	0.866	0.0299	NaN	CACNA1C,CACNA1D,CACNA2D2,CACNB2,ITPR1,PC,PLCD1,STAT5A
																Integrin Signaling	0.426	0.0235	NaN	CAV1,ITGA5,ITGB8,MAP3K11,RND2
																Intrinsic Prothrombin Activation Pathway	0.726	0.0476	NaN	COL5A3,KLK1
																Iron homeostasis signaling pathway	0.311	0.0216	NaN	BMP1,SMAD3,STAT5A
																JAK/Stat Signaling	0.337	0.0244	NaN	PTPN6,STAT5A
																Kinetochore Metaphase Signaling Pathway	0.498	0.0286	NaN	CDCA8,DNAH1,ESPL1
																L-DOPA Degradation	1.43	0.5	NaN	LRTOMT
																Leptin Signaling in Obesity	0	0.0135	NaN	PLCD1
																Leukocyte Extravasation Signaling	0	0.0104	NaN	CTNND1,JAM3
																Lipid Antigen Presentation by CD1	0	0.00508	NaN	AP2M1,CALR
																LPS/IL-1 Mediated Inhibition of RXR Function	0	0.0159	NaN	CPT1C,FABP3,NDST1,RXRA
																LXR/RXR Activation	0.387	0.0244	NaN	LCAT,LPL,RXRA
																Lysine Degradation V	1.04	0.2	NaN	PIPOX
																Macropinocytosis Signaling	0.762	0.0395	NaN	ITGA5,ITGB8,MET
																Maturity Onset Diabetes of Young (MODY) Signaling	1.22	0.0513	NaN	CACNA1C,CACNA1D,CACNA2D2,CACNB2
																Melanocyte Development and Pigmentation Signaling	0.991	0.0426	NaN	KIT,MITF,PTPN6,RPS6KA1
																Melanoma Signaling	0.212	0.02	NaN	MITF
																Melatonin Degradation I	0	0.0164	NaN	CYP1B1
																Melatonin Signaling	0.403	0.0278	NaN	PLCD1,RORC
																Mitochondrial Dysfunction	0	0.0118	NaN	ATP5PF,CPT1C
																Mitochondrial L-carnitine Shuttle Pathway	0.538	0.0556	NaN	CPT1C
																Mitotic Roles of Polo-Like Kinase	0	0.0152	NaN	ESPL1
																Molecular Mechanisms of Cancer	1.96	0.036	NaN	ARHGEF2,ARHGEF3,BMP1,CDK14,CDK5,CDKN2C,CTNND1,GLI1,IRS1,ITGA5,ITGB8,LEF1,NOTCH1,RND2,SMAD3,TCF4
																Mouse Embryonic Stem Cell Pluripotency	1.33	0.0481	NaN	DVL2,LEF1,LIF,LIFR,TCF4
																MSP-RON Signaling In Cancer Cells Pathway	1.33	0.0435	NaN	ETS1,KLK1,LEF1,MET,TCF4,VIM
																MSP-RON Signaling In Macrophages Pathway	0	0.0171	NaN	IL10,KLK1
																MSP-RON Signaling Pathway	0	0.0172	NaN	KLK1
																mTOR Signaling	0.245	0.0189	NaN	EIF3H,IRS1,RND2,RPS6KA1
																Myc Mediated Apoptosis Signaling	0.212	0.02	NaN	CRADD
																Myo-inositol Biosynthesis	1.04	0.2	NaN	IMPA2
																NAD Signaling Pathway	0	0.00662	NaN	IGF1
																Natural Killer Cell Signaling	0.285	0.0201	NaN	COL5A3,LIMK2,MAP3K11,PTPN6
																Necroptosis Signaling Pathway	0	0.00637	NaN	TNIP1
																NER (Nucleotide Excision Repair, Enhanced Pathway)	0	0.00971	NaN	ERCC1
																Netrin Signaling	1.94	0.0694	NaN	CACNA1C,CACNA1D,CACNA2D2,CACNB2,ITPR1
																Neuregulin Signaling	1.63	0.0513	NaN	CDK5,ERRFI1,HBEGF,ITGA5,ITGB8,STAT5A
																Neuroinflammation Signaling Pathway	0	0.0127	NaN	ACVR1B,IL10,IL34,KLK1
																Neuropathic Pain Signaling In Dorsal Horn Neurons	0.907	0.0396	NaN	ITPR1,KCNN1,KCNN2,PLCD1
																Neuroprotective Role of THOP1 in Alzheimer's Disease	0	0.0169	NaN	C1R,KLK1
																Neurotrophin/TRK Signaling	0.762	0.0395	NaN	NTRK1,RPS6KA1,SPRY1
																NF-Œ∫B Signaling	0	0.0073	NaN	FLT1,KDR,NTRK1,TNIP1
																NGF Signaling	0.415	0.0254	NaN	MAP3K11,NTRK1,RPS6KA1
																Nicotine Degradation II	0	0.0152	NaN	CYP1B1
																Nicotine Degradation III	0	0.0172	NaN	CYP1B1
																Nitric Oxide Signaling in the Cardiovascular System	3.36	0.0756	NaN	CACNA1C,CACNA1D,CACNA2D2,CACNB2,CAV1,FLT1,ITPR1,KDR,PDE2A
																nNOS Signaling in Skeletal Muscle Cells	2.69	0.104	NaN	CACNA1C,CACNA1D,CACNA2D2,CACNB2,ITPR1
																Non-Small Cell Lung Cancer Signaling	0.274	0.0213	NaN	ITPR1,RXRA
																Noradrenaline and Adrenaline Degradation	0.851	0.0571	NaN	DHRS9,LRTOMT
																Notch Signaling	2.26	0.105	NaN	DLL1,JAG1,NOTCH1,NOTCH2
																NRF2-mediated Oxidative Stress Response	0	0.0127	NaN	ERP29,HSPB8,JUNB
																Nucleotide Excision Repair Pathway	0.312	0.0286	NaN	ERCC1
																Nur77 Signaling in T Lymphocytes	0	0.00204	NaN	RXRA
																Œ±-Adrenergic Signaling	0.224	0.0189	NaN	ITPR1,PYGM
																Oncostatin M Signaling	0.712	0.0465	NaN	OSMR,STAT5A
																Opioid Signaling Pathway	1.43	0.0362	NaN	AP2M1,CACNA1C,CACNA1D,CACNA2D2,CACNB2,ITPR1,LEF1,RGS10,RPS6KA1,TCF4
																Osteoarthritis Pathway	1.47	0.0385	NaN	ANXA2,GLI1,ITGA5,ITGB8,JAG1,LEF1,NOTCH1,SMAD3,TCF4
																Ovarian Cancer Signaling	0.24	0.019	NaN	FGF9,LEF1,TCF4
																Oxidative Ethanol Degradation III	0	0.0182	NaN	ACSS2
																Oxidative Phosphorylation	0	0.00917	NaN	ATP5PF
																P2Y Purigenic Receptor Signaling Pathway	0	0.00775	NaN	PLCD1
																p38 MAPK Signaling	0	0.00847	NaN	RPS6KA1
																p53 Signaling	0.256	0.0204	NaN	THBS1,WT1
																p70S6K Signaling	0	0.0152	NaN	IRS1,PLCD1
																PAK Signaling	0.415	0.0254	NaN	ITGA5,ITGB8,LIMK2
																Pancreatic Adenocarcinoma Signaling	0.372	0.0238	NaN	HBEGF,NOTCH1,SMAD3
																Paxillin Signaling	0	0.0185	NaN	ITGA5,ITGB8
																PCP pathway	0.983	0.05	NaN	DVL2,JUNB,NDP
																PD-1, PD-L1 cancer immunotherapy pathway	0.224	0.0189	NaN	SMAD3,STAT5A
																PDGF Signaling	0.315	0.0233	NaN	CAV1,INPP5J
																PEDF Signaling	0.326	0.0238	NaN	PNPLA2,TCF4
																Phagosome Formation	0.509	0.0268	NaN	ITGA5,ITGB8,PLCD1,RND2
																Phagosome Maturation	0.237	0.0189	NaN	CALR,TUBA1C,TUBA8
																Phosphatidylglycerol Biosynthesis II (Non-plastidic)	0.435	0.0417	NaN	PGS1
																Phospholipase C Signaling	0	0.0123	NaN	ARHGEF2,ARHGEF3,GRAP2,ITGA5,ITGB8,ITPR1,PLCD1,RND2
																Phospholipases	0.889	0.0455	NaN	LCAT,LPL,PLCD1
																PI3K Signaling in B Lymphocytes	0.294	0.021	NaN	IRS1,ITPR1,PLCD1
																PI3K/AKT Signaling	0.285	0.0201	NaN	IL11RA,INPP5J,ITGA5,ITGB8
																PKCŒ∏ Signaling in T Lymphocytes	0	0.0131	NaN	CACNA1C,CACNA1D,CACNA2D2,CACNB2,GRAP2,ITPR1,MAP3K11
																Polyamine Regulation in Colon Cancer	0.485	0.0323	NaN	PSME4,TCF4
																PPAR Signaling	0	0.0187	NaN	RXRA,STAT5A
																PPARŒ±/RXRŒ± Activation	1.13	0.0363	NaN	ACVR1B,BCL3,IRS1,LPL,PLCD1,RXRA,SMAD3
																Pregnenolone Biosynthesis	0.538	0.0556	NaN	CYP26B1
																Production of Nitric Oxide and Reactive Oxygen Species in Macrophages	0	0.0157	NaN	MAP3K11,PTPN6,RND2
																Prolactin Signaling	0.656	0.0349	NaN	IRS1,KCNMA1,STAT5A
																Prostate Cancer Signaling	0	0.00893	NaN	LEF1
																Protein Kinase A Signaling	1.67	0.0348	NaN	ITPR1,LEF1,PDE2A,PDE4D,PLCD1,PTP4A1,PTPN6,PTPRD,PTPRG,PTPRQ,PTPRR,PYGM,SMAD3,TCF4
																Protein Ubiquitination Pathway	0	0.00727	NaN	HSPB8,USP34
																PTEN Signaling	1.62	0.0467	NaN	FLT1,INPP5J,ITGA5,ITGB8,KDR,MAST2,NTRK1
																Purine Nucleotides De Novo Biosynthesis II	0.724	0.0909	NaN	IMPDH2
																Purine Nucleotides Degradation II (Aerobic)	0.517	0.0526	NaN	IMPDH2
																PXR/RXR Activation	0	0.0154	NaN	RXRA
																Pyridoxal 5'-phosphate Salvage Pathway	0.451	0.0303	NaN	CDK5,LIMK2
																Pyrimidine Deoxyribonucleotides De Novo Biosynthesis I	0.466	0.0455	NaN	NME3
																Pyrimidine Ribonucleotides De Novo Biosynthesis	0.305	0.0278	NaN	NME3
																Pyrimidine Ribonucleotides Interconversion	0.321	0.0294	NaN	NME3
																Rac Signaling	0.578	0.029	NaN	ITGA5,ITGB8,LIMK2,MAP3K11
																RAN Signaling	0.558	0.0588	NaN	RANBP1
																RANK Signaling in Osteoclasts	0.289	0.022	NaN	MAP3K11,MITF
																RAR Activation	1.48	0.0408	NaN	DHRS3,DHRS9,NR2F6,RXRA,SMAD3,SMARCB1,STAT5A,TNIP1
																Reelin Signaling in Neurons	3.85	0.0794	NaN	ARHGEF2,ARHGEF3,CDH2,CDK5,DAB1,DNAH1,ITGA5,LRP8,MAP1B,MAP3K11
																Regulation of Actin-based Motility by Rho	0.426	0.0259	NaN	ITGA5,ITGB8,RND2
																Regulation of Cellular Mechanics by Calpain Protease	0.627	0.0337	NaN	CAST,ITGA5,ITGB8
																Regulation of eIF4 and p70S6K Signaling	0.359	0.0223	NaN	EIF3H,IRS1,ITGA5,ITGB8
																Regulation of IL-2 Expression in Activated and Anergic T Lymphocytes	0	0.00217	NaN	SMAD3
																Regulation Of The Epithelial Mesenchymal Transition By Growth Factors Pathway	1.96	0.0469	NaN	CDH2,ESRP2,ETS1,FGF11,FGF9,MET,SMAD3,VIM,ZEB2
																Regulation Of The Epithelial Mesenchymal Transition In Development Pathway	2.89	0.0805	NaN	DVL2,GLI1,JAG1,LEF1,LOX,NOTCH1,TCF4
																Regulation of the Epithelial-Mesenchymal Transition Pathway	5.32	0.0769	NaN	CDH2,DVL2,ESRP2,ETS1,FGF11,FGF9,JAG1,LEF1,LOX,MET,NOTCH1,NOTCH2,SMAD3,TCF4,ZEB2
																Relaxin Signaling	0	0.0131	NaN	PDE2A,PDE4D
																Remodeling of Epithelial Adherens Junctions	2.04	0.0735	NaN	CTNND1,MAPRE3,MET,TUBA1C,TUBA8
																Renal Cell Carcinoma Signaling	0.35	0.025	NaN	ETS1,MET
																Renin-Angiotensin Signaling	0.403	0.025	NaN	ITPR1,PTPN6,SHE
																Retinoate Biosynthesis I	0.833	0.0556	NaN	DHRS3,DHRS9
																Retinoic acid Mediated Apoptosis Signaling	0	0.0167	NaN	RXRA
																Retinol Biosynthesis	2.03	0.0909	NaN	DHRS3,DHRS9,LPL,PNPLA2
																RhoA Signaling	0.382	0.0242	NaN	IGF1,LIMK2,SEMA3F
																RhoGDI Signaling	1.28	0.0372	NaN	ARHGEF2,ARHGEF3,CDH16,CDH2,ITGA5,ITGB8,LIMK2,RND2
																Role of BRCA1 in DNA Damage Response	0	0.0125	NaN	SMARCB1
																Role of Cytokines in Mediating Communication between Immune Cells	0	0.0185	NaN	IL10
																Role of Hypercytokinemia/hyperchemokinemia in the Pathogenesis of Influenza	0	0.0116	NaN	IL10
																Role of IL-17A in Arthritis	0	0.0175	NaN	RPS6KA1
																Role of IL-17F in Allergic Inflammatory Airway Diseases	0.682	0.0444	NaN	IGF1,RPS6KA1
																Role of JAK family kinases in IL-6-type Cytokine Signaling	1.1	0.08	NaN	OSMR,STAT5A
																Role of JAK1 and JAK3 in Œ≥c Cytokine Signaling	0.426	0.029	NaN	IRS1,STAT5A
																Role of JAK1, JAK2 and TYK2 in Interferon Signaling	0.408	0.0385	NaN	PTPN6
																Role of JAK2 in Hormone-like Cytokine Signaling	1.59	0.0882	NaN	IRS1,PTPN6,STAT5A
																Role of Macrophages, Fibroblasts and Endothelial Cells in Rheumatoid Arthritis	0	0.0123	NaN	IL10,LEF1,PLCD1,TCF4
																Role of MAPK Signaling in Inhibiting the Pathogenesis of Influenza	0	0.0132	NaN	LCAT
																Role of MAPK Signaling in Promoting the Pathogenesis of Influenza	0	0.00893	NaN	LCAT
																Role of MAPK Signaling in the Pathogenesis of Influenza	0	0.0123	NaN	LCAT
																Role of NANOG in Mammalian Embryonic Stem Cell Pluripotency	0.403	0.025	NaN	BMP1,LIF,LIFR
																Role of NFAT in Cardiac Hypertrophy	1.24	0.0364	NaN	CACNA1C,CACNA1D,CACNA2D2,CACNB2,IGF1,ITPR1,LIF,PLCD1
																Role of NFAT in Regulation of the Immune Response	0	0.00176	NaN	ITPR1
																Role of Oct4 in Mammalian Embryonic Stem Cell Pluripotency	0.234	0.0217	NaN	NR2F6
																Role of Osteoblasts, Osteoclasts and Chondrocytes in Rheumatoid Arthritis	0.604	0.0268	NaN	BMP1,IGF1,IL10,ITGA5,LEF1,TCF4
																Role of Pattern Recognition Receptors in Recognition of Bacteria and Viruses	0.469	0.0256	NaN	C1QB,CLCF1,IL10,LIF
																Role of Tissue Factor in Cancer	0.754	0.0345	NaN	HBEGF,LIMK2,RPS6KA1,STAT5A
																Role of Wnt/GSK-3Œ≤ Signaling in the Pathogenesis of Influenza	0.74	0.0385	NaN	DVL2,LEF1,TCF4
																Salvage Pathways of Pyrimidine Ribonucleotides	0.55	0.0306	NaN	CDK5,LIMK2,NME3
																SAPK/JNK Signaling	0	0.00625	NaN	IRS1,MAP3K11,MAP4K2
																Semaphorin Neuronal Repulsive Signaling Pathway	2.09	0.053	NaN	CDK5,FARP1,ITGA5,ITGB8,LIMK2,PDE4D,PLXNA2,SEMA3F
																Semaphorin Signaling in Neurons	2.2	0.0806	NaN	CDK5,LIMK2,MET,PLXNA2,RND2
																Senescence Pathway	0.483	0.0236	NaN	ACVR1B,CACNA1C,CACNA1D,CACNA2D2,CACNB2,ETS1,SMAD3
																Serotonin Degradation	0	0.0147	NaN	DHRS9
																Sertoli Cell-Sertoli Cell Junction Signaling	1.78	0.0437	NaN	ITGA5,ITGB8,JAM3,MAP3K11,MYO7A,SPTAN1,SPTBN1,TUBA1C,TUBA8
																Signaling by Rho Family GTPases	2.29	0.0448	NaN	ARHGEF2,ARHGEF3,CDH16,CDH2,DES,DIAPH3,ITGA5,ITGB8,LIMK2,MAP3K11,RND2,VIM
																Sirtuin Signaling Pathway	0	0.0171	NaN	ACSS2,ATP5PF,CPT1C,TUBA1C,TUBA8
																Small Cell Lung Cancer Signaling	0	0.0104	NaN	RXRA
																Sonic Hedgehog Signaling	0.372	0.0345	NaN	GLI1
																Sperm Motility	2.47	0.0472	NaN	EPHA2,FLT1,ITPR1,KDR,KIT,LCAT,MAP3K11,MET,NTRK1,PDE2A,PDE4D,PLCD1
																Sphingosine-1-phosphate Signaling	0	0.0169	NaN	PLCD1,RND2
																SPINK1 Pancreatic Cancer Pathway	0.983	0.05	NaN	CPB1,KLK1,SMAD3
																STAT3 Pathway	1.84	0.0519	NaN	FLT1,IGF1,IL11RA,KDR,MAP3K11,NTRK1,PTPN6
																Sulfite Oxidation IV	1.72	1	NaN	SUOX
																Sumoylation Pathway	0.236	0.0194	NaN	ETS1,RND2
																Superpathway of D-myo-inositol (1,4,5)-trisphosphate Metabolism	2.05	0.13	NaN	IMPA2,INPP5J,ITPKB
																Superpathway of Inositol Phosphate Compounds	0.815	0.03	NaN	ATP1A1,EYA4,INPP5J,ITPKB,PLCD1,PPFIA4,PTPN6
																Superpathway of Melatonin Degradation	0	0.0152	NaN	CYP1B1
																Superpathway of Methionine Degradation	0.296	0.027	NaN	SUOX
																Superpathway of Serine and Glycine Biosynthesis I	0.903	0.143	NaN	SHMT2
																Synaptic Long Term Depression	1.5	0.0412	NaN	CACNA1C,CACNA1D,CACNA2D2,CACNB2,IGF1,ITPR1,LCAT,PLCD1
																Synaptic Long Term Potentiation	0.644	0.031	NaN	CACNA1C,ITPR1,PLCD1,RPS6KA1
																Synaptogenesis Signaling Pathway	4.52	0.0577	NaN	AP2M1,CADM1,CDH16,CDH2,CDK5,CTNND1,DAB1,EPHA2,EPHB6,FARP1,ITPR1,LRP8,MAP1B,SHE,SYT3,SYT7,SYT9,THBS1
																Systemic Lupus Erythematosus In B Cell Signaling Pathway	0.569	0.0253	NaN	CLCF1,IL10,INPP5J,LIF,PIM2,PTPN6,SHE
																Systemic Lupus Erythematosus In T Cell Signaling Pathway	0	0.00648	NaN	IL10,ITPR1,RND2,RORC
																Systemic Lupus Erythematosus Signaling	0	0.00668	NaN	IL10,KLK1,PIM2,PTPN6
																T Cell Exhaustion Signaling Pathway	0	0.00919	NaN	ACVR1B,IL10,KDR,PTPN6,SMAD3
																T Cell Receptor Signaling	0	0.00676	NaN	GRAP2,LEF1,PTPN6,TCF4
																T Helper Cell Differentiation	0	0.00445	NaN	IL10,RORC
																Tec Kinase Signaling	0	0.00719	NaN	ITGA5,ITGB8,RND2,STAT5A
																Telomerase Signaling	0	0.0187	NaN	ETS1,TERF2IP
																Telomere Extension by Telomerase	0.604	0.0667	NaN	TERF2IP
																TGF-Œ≤ Signaling	0.967	0.0417	NaN	ACVR1B,INHA,SMAD3,ZNF423
																Th1 and Th2 Activation Pathway	1.78	0.0465	NaN	ACVR1B,DLL1,HAVCR1,IL10,JAG1,NOTCH1,NOTCH2,STAT5A
																Th1 Pathway	0.701	0.0328	NaN	DLL1,IL10,NOTCH1,NOTCH2
																Th17 Activation Pathway	0	0.00649	NaN	IL10,RORC,RUNX1
																Th2 Pathway	2.34	0.0584	NaN	ACVR1B,DLL1,HAVCR1,IL10,JAG1,NOTCH1,NOTCH2,STAT5A
																The Visual Cycle	1.27	0.1	NaN	DHRS3,DHRS9
																Threonine Degradation II	1.43	0.5	NaN	GCAT
																Thrombin Signaling	0.44	0.0238	NaN	ARHGEF2,ARHGEF3,ITPR1,PLCD1,RND2
																Thrombopoietin Signaling	0	0.0159	NaN	STAT5A
																Thyroid Cancer Signaling	1.77	0.0633	NaN	IGF1,IRS1,LEF1,NTRK1,TCF4
																Tight Junction Signaling	0.609	0.0281	NaN	ARHGEF2,JAM3,MPDZ,MYO18B,SPTAN1
																TNFR1 Signaling	1.13	0.0577	NaN	CRADD,MADD,MAP4K2
																TR/RXR Activation	0.676	0.0357	NaN	BCL3,RXRA,THRA
																TREM1 Signaling	1.24	0.0519	NaN	IL10,ITGA5,LAT2,STAT5A
																Triacylglycerol Degradation	1.15	0.0588	NaN	LPL,NDST1,PNPLA2
																tRNA Splicing	0.697	0.0455	NaN	PDE2A,PDE4D
																Tryptophan Degradation III (Eukaryotic)	0.435	0.0417	NaN	HSD17B8
																Tumor Microenvironment Pathway	0.602	0.0279	NaN	FGF11,FGF9,IGF1,IL10,ITGA5
																Type II Diabetes Mellitus Signaling	1.16	0.0395	NaN	CACNA1C,CACNA1D,CACNA2D2,CACNB2,IRS1,ITPR1
																Ubiquinol-10 Biosynthesis (Eukaryotic)	0.45	0.0435	NaN	CYP26B1
																UDP-N-acetyl-D-glucosamine Biosynthesis II	0.967	0.167	NaN	GFPT2
																Unfolded protein response	0.294	0.0222	NaN	CALR,SEL1L
																Urate Biosynthesis/Inosine 5'-phosphate Degradation	0.631	0.0714	NaN	IMPDH2
																UVA-Induced MAPK Signaling	0.256	0.0204	NaN	PLCD1,RPS6KA1
																VDR/RXR Activation	1.22	0.0513	NaN	HR,RXRA,SEMA3B,WT1
																VEGF Family Ligand-Receptor Interactions	0.326	0.0238	NaN	FLT1,KDR
																VEGF Signaling	0.542	0.0303	NaN	FLT1,KDR,PTPN6
																Virus Entry via Endocytic Pathways	0.873	0.0385	NaN	AP2M1,CAV1,ITGA5,ITGB8
																White Adipose Tissue Browning Pathway	2.36	0.0588	NaN	CACNA1C,CACNA1D,CACNA2D2,CACNB2,ITPR1,KDR,RXRA,THRA
																Wnt/Ca+ pathway	0.467	0.0312	NaN	DVL2,PLCD1
																Wnt/Œ≤-catenin Signaling	0.959	0.0347	NaN	ACVR1B,CDH2,DVL2,LEF1,TCF4,TLE1
																Xenobiotic Metabolism AHR Signaling Pathway	0	0.0115	NaN	CYP1B1
																Xenobiotic Metabolism CAR Signaling Pathway	0	0.0106	NaN	NDST1,RXRA
																Xenobiotic Metabolism General Signaling Pathway	0	0.014	NaN	MAP3K11,RXRA
																Xenobiotic Metabolism PXR Signaling Pathway	0	0.0156	NaN	CDK5,NDST1,RXRA
																Xenobiotic Metabolism Signaling	0	0.0138	NaN	CYP1B1,MAP3K11,NDST1,RXRA

## Sheet: canonical_pathways_ESR1
¬© 2000-2021 QIAGEN. All rights reserved.
Ingenuity Canonical Pathways	-log(p-value)	Ratio	z-score	Molecules
G Beta Gamma Signaling	3.06	0.031	NaN	CACNA1D,CACNA2D2,CAV1,HBEGF
Sulfite Oxidation IV	2.48	1	NaN	SUOX
Glycine Biosynthesis I	2.18	0.5	NaN	SHMT2
Role of Tissue Factor in Cancer	2.18	0.0259	NaN	HBEGF,RPS6KA1,STAT5A
Nitric Oxide Signaling in the Cardiovascular System	2.15	0.0252	NaN	CACNA1D,CACNA2D2,CAV1
Reelin Signaling in Neurons	2.08	0.0238	NaN	ARHGEF2,DNAH1,LRP8
Intrinsic Prothrombin Activation Pathway	2.08	0.0476	NaN	COL5A3,KLK1
Retinol Biosynthesis	2.04	0.0455	NaN	DHRS3,LPL
GABA Receptor Signaling	2.04	0.0229	NaN	AP2M1,CACNA1D,CACNA2D2
nNOS Signaling in Skeletal Muscle Cells	1.96	0.0417	NaN	CACNA1D,CACNA2D2
Insulin Secretion Signaling Pathway	1.93	0.0149	NaN	CACNA1D,CACNA2D2,SNAP25,STAT5A
Dilated Cardiomyopathy Signaling Pathway	1.91	0.0205	NaN	CACNA1D,CACNA2D2,SGCD
Endocannabinoid Neuronal Synapse Pathway	1.9	0.0204	NaN	CACNA1D,CACNA2D2,DNAH1
Opioid Signaling Pathway	1.89	0.0145	NaN	AP2M1,CACNA1D,CACNA2D2,RPS6KA1
dTMP De Novo Biosynthesis	1.79	0.2	NaN	SHMT2
Folate Polyglutamylation	1.79	0.2	NaN	SHMT2
Gustation Pathway	1.75	0.018	NaN	CACNA1D,CACNA2D2,PDE11A
Synaptogenesis Signaling Pathway	1.71	0.0128	NaN	AP2M1,LRP8,SNAP25,SYT7
Cardiac Œ≤-adrenergic Signaling	1.71	0.0172	NaN	CACNA1D,CACNA2D2,PDE11A
Superpathway of Serine and Glycine Biosynthesis I	1.64	0.143	NaN	SHMT2
Growth Hormone Signaling	1.64	0.0282	NaN	RPS6KA1,STAT5A
Netrin Signaling	1.63	0.0278	NaN	CACNA1D,CACNA2D2
GNRH Signaling	1.62	0.016	NaN	CACNA1D,CACNA2D2,HBEGF
TREM1 Signaling	1.58	0.026	NaN	LAT2,STAT5A
RAR Activation	1.57	0.0153	NaN	DHRS3,SMARCB1,STAT5A
Maturity Onset Diabetes of Young (MODY) Signaling	1.57	0.0256	NaN	CACNA1D,CACNA2D2
FLT3 Signaling in Hematopoietic Progenitor Cells	1.55	0.025	NaN	RPS6KA1,STAT5A
Folate Transformations I	1.54	0.111	NaN	SHMT2
BEX2 Signaling Pathway	1.54	0.0247	NaN	KLK1,SMARCB1
FcŒ≥RIIB Signaling in B Lymphocytes	1.5	0.0235	NaN	CACNA1D,CACNA2D2
Glycine Betaine Degradation	1.49	0.1	NaN	SHMT2
Virus Entry via Endocytic Pathways	1.34	0.0192	NaN	AP2M1,CAV1
Cardiac Hypertrophy Signaling	1.28	0.0116	NaN	CACNA1D,CACNA2D2,RPS6KA1
Amyotrophic Lateral Sclerosis Signaling	1.26	0.0174	NaN	CACNA1D,CACNA2D2
GPCR-Mediated Nutrient Sensing in Enteroendocrine Cells	1.25	0.0172	NaN	CACNA1D,CACNA2D2
Neuregulin Signaling	1.25	0.0171	NaN	HBEGF,STAT5A
Pregnenolone Biosynthesis	1.24	0.0556	NaN	CYP26B1
The Visual Cycle	1.2	0.05	NaN	DHRS3
Histidine Degradation VI	1.2	0.05	NaN	CYP26B1
14-3-3-mediated Signaling	1.18	0.0157	NaN	RPS6KA1,VIM
Atherosclerosis Signaling	1.17	0.0154	NaN	COL5A3,LPL
Pyrimidine Deoxyribonucleotides De Novo Biosynthesis I	1.16	0.0455	NaN	NME3
Adipogenesis pathway	1.14	0.0148	NaN	LPL,RPS6KA1
Ubiquinol-10 Biosynthesis (Eukaryotic)	1.14	0.0435	NaN	CYP26B1
White Adipose Tissue Browning Pathway	1.13	0.0147	NaN	CACNA1D,CACNA2D2
MSP-RON Signaling In Cancer Cells Pathway	1.12	0.0145	NaN	KLK1,VIM
IL-22 Signaling	1.12	0.0417	NaN	STAT5A
Role of JAK family kinases in IL-6-type Cytokine Signaling	1.1	0.04	NaN	STAT5A
Bupropion Degradation	1.1	0.04	NaN	CYP1B1
Apelin Liver Signaling Pathway	1.09	0.0385	NaN	COL5A3
Cellular Effects of Sildenafil (Viagra)	1.06	0.0134	NaN	CACNA1D,CACNA2D2
Corticotropin Releasing Hormone Signaling	1.06	0.0134	NaN	CACNA1D,CACNA2D2
Type II Diabetes Mellitus Signaling	1.05	0.0132	NaN	CACNA1D,CACNA2D2
Acetone Degradation I (to Methylglyoxal)	1	0.0312	NaN	CYP1B1
Androgen Signaling	0.975	0.0118	NaN	CACNA1D,CACNA2D2
Role of JAK2 in Hormone-like Cytokine Signaling	0.975	0.0294	NaN	STAT5A
Pyrimidine Ribonucleotides Interconversion	0.975	0.0294	NaN	NME3
IL-9 Signaling	0.963	0.0286	NaN	STAT5A
Retinoate Biosynthesis I	0.951	0.0278	NaN	DHRS3
Pyrimidine Ribonucleotides De Novo Biosynthesis	0.951	0.0278	NaN	NME3
Superpathway of Methionine Degradation	0.939	0.027	NaN	SUOX
Tight Junction Signaling	0.936	0.0112	NaN	ARHGEF2,SNAP25
Dopamine-DARPP32 Feedback in cAMP Signaling	0.924	0.011	NaN	CACNA1D,CACNA2D2
Glucocorticoid Receptor Signaling	0.907	0.00688	NaN	CAV1,DNAH1,SMARCB1,STAT5A
Clathrin-mediated Endocytosis Signaling	0.879	0.0104	NaN	AP2M1,DAB2
Oncostatin M Signaling	0.879	0.0233	NaN	STAT5A
Synaptic Long Term Depression	0.876	0.0103	NaN	CACNA1D,CACNA2D2
tRNA Splicing	0.87	0.0227	NaN	PDE11A
Estrogen Biosynthesis	0.87	0.0227	NaN	CYP1B1
CREB Signaling in Neurons	0.866	0.00664	NaN	CACNA1D,CACNA2D2,CMKLR1,RPS6KA1
Role of IL-17F in Allergic Inflammatory Airway Diseases	0.86	0.0222	NaN	RPS6KA1
IL-23 Signaling Pathway	0.854	0.0217	NaN	RORC
Estrogen Receptor Signaling	0.833	0.00743	NaN	CACNA1D,CACNA2D2,CAV1
HIF1Œ± Signaling	0.827	0.00962	NaN	RORC,VIM
Cell Cycle: G2/M DNA Damage Checkpoint Regulation	0.818	0.02	NaN	RPS6KA1
Triacylglycerol Degradation	0.812	0.0196	NaN	LPL
TNFR1 Signaling	0.804	0.0192	NaN	MADD
Calcium Signaling	0.801	0.00926	NaN	CACNA1D,CACNA2D2
Hepatic Fibrosis Signaling Pathway	0.799	0.00716	NaN	CACNA1D,CACNA2D2,COL5A3
Role of NFAT in Cardiac Hypertrophy	0.788	0.00909	NaN	CACNA1D,CACNA2D2
CNTF Signaling	0.767	0.0175	NaN	RPS6KA1
Role of IL-17A in Arthritis	0.767	0.0175	NaN	RPS6KA1
cAMP-mediated signaling	0.762	0.00873	NaN	PDE11A,RPS6KA1
MSP-RON Signaling Pathway	0.759	0.0172	NaN	KLK1
Nicotine Degradation III	0.759	0.0172	NaN	CYP1B1
SPINK1 Pancreatic Cancer Pathway	0.747	0.0167	NaN	KLK1
Melatonin Degradation I	0.74	0.0164	NaN	CYP1B1
IL-2 Signaling	0.74	0.0164	NaN	STAT5A
Thrombopoietin Signaling	0.728	0.0159	NaN	STAT5A
ErbB2-ErbB3 Signaling	0.714	0.0154	NaN	STAT5A
Phospholipases	0.71	0.0152	NaN	LPL
Nicotine Degradation II	0.71	0.0152	NaN	CYP1B1
Superpathway of Melatonin Degradation	0.71	0.0152	NaN	CYP1B1
Role of JAK1 and JAK3 in Œ≥c Cytokine Signaling	0.693	0.0145	NaN	STAT5A
Agrin Interactions at Neuromuscular Junction	0.686	0.0143	NaN	UTRN
Melatonin Signaling	0.676	0.0139	NaN	RORC
ERK5 Signaling	0.676	0.0139	NaN	RPS6KA1
Caveolar-mediated Endocytosis Signaling	0.66	0.0133	NaN	CAV1
Signaling by Rho Family GTPases	0.658	0.00746	NaN	ARHGEF2,VIM
GDNF Family Ligand-Receptor Interactions	0.656	0.0132	NaN	DOK3
Neurotrophin/TRK Signaling	0.656	0.0132	NaN	RPS6KA1
IL-15 Signaling	0.65	0.013	NaN	STAT5A
Angiopoietin Signaling	0.65	0.013	NaN	STAT5A
VDR/RXR Activation	0.646	0.0128	NaN	HR
IL-7 Signaling Pathway	0.646	0.0128	NaN	STAT5A
IL-3 Signaling	0.64	0.0127	NaN	STAT5A
Estrogen-Dependent Breast Cancer Signaling	0.64	0.0127	NaN	STAT5A
G-Protein Coupled Receptor Signaling	0.64	0.00725	NaN	PDE11A,RPS6KA1
Role of BRCA1 in DNA Damage Response	0.636	0.0125	NaN	SMARCB1
JAK/Stat Signaling	0.625	0.0122	NaN	STAT5A
HIPPO signaling	0.613	0.0118	NaN	TEAD4
Prolactin Signaling	0.607	0.0116	NaN	STAT5A
PDGF Signaling	0.607	0.0116	NaN	CAV1
Xenobiotic Metabolism AHR Signaling Pathway	0.604	0.0115	NaN	CYP1B1
Regulation Of The Epithelial Mesenchymal Transition In Development Pathway	0.604	0.0115	NaN	LOX
Senescence Pathway	0.593	0.00673	NaN	CACNA1D,CACNA2D2
Acute Myeloid Leukemia Signaling	0.587	0.011	NaN	STAT5A
Cardiac Hypertrophy Signaling (Enhanced)	0.587	0.00558	NaN	CACNA1D,CACNA2D2,PDE11A
Melanocyte Development and Pigmentation Signaling	0.575	0.0106	NaN	RPS6KA1
ErbB Signaling	0.575	0.0106	NaN	HBEGF
Salvage Pathways of Pyrimidine Ribonucleotides	0.559	0.0102	NaN	NME3
UVA-Induced MAPK Signaling	0.559	0.0102	NaN	RPS6KA1
Apoptosis Signaling	0.538	0.00962	NaN	RPS6KA1
Kinetochore Metaphase Signaling Pathway	0.535	0.00952	NaN	DNAH1
PD-1, PD-L1 cancer immunotherapy pathway	0.53	0.00943	NaN	STAT5A
Chronic Myeloid Leukemia Signaling	0.527	0.00935	NaN	STAT5A
PPAR Signaling	0.527	0.00935	NaN	STAT5A
Antioxidant Action of Vitamin C	0.51	0.00893	NaN	STAT5A
MSP-RON Signaling In Macrophages Pathway	0.495	0.00855	NaN	KLK1
Neuroprotective Role of THOP1 in Alzheimer's Disease	0.492	0.00847	NaN	KLK1
NGF Signaling	0.492	0.00847	NaN	RPS6KA1
p38 MAPK Signaling	0.492	0.00847	NaN	RPS6KA1
LXR/RXR Activation	0.478	0.00813	NaN	LPL
FXR/RXR Activation	0.469	0.00794	NaN	LPL
Pancreatic Adenocarcinoma Signaling	0.469	0.00794	NaN	HBEGF
GP6 Signaling Pathway	0.466	0.00787	NaN	COL5A3
Synaptic Long Term Potentiation	0.461	0.00775	NaN	RPS6KA1
Th2 Pathway	0.44	0.0073	NaN	STAT5A
GŒ±i Signaling	0.438	0.00725	NaN	CAV1
Iron homeostasis signaling pathway	0.434	0.00719	NaN	STAT5A
Hereditary Breast Cancer Signaling	0.427	0.00704	NaN	SMARCB1
Endocannabinoid Cancer Inhibition Pathway	0.425	0.00699	NaN	VIM
Relaxin Signaling	0.402	0.00654	NaN	PDE11A
Aryl Hydrocarbon Receptor Signaling	0.389	0.00629	NaN	CYP1B1
eNOS Signaling	0.389	0.00629	NaN	CAV1
Phagosome Maturation	0.389	0.00629	NaN	SNAP25
HOTAIR Regulatory Pathway	0.381	0.00613	NaN	VIM
Th1 and Th2 Activation Pathway	0.364	0.00581	NaN	STAT5A
Erythropoietin Signaling Pathway	0.355	0.00565	NaN	STAT5A
CCR5 Signaling in Macrophages	0.332	0.00419	NaN	CACNA1D,CACNA2D2
Regulation Of The Epithelial Mesenchymal Transition By Growth Factors Pathway	0.329	0.00521	NaN	VIM
PPARŒ±/RXRŒ± Activation	0.327	0.00518	NaN	LPL
Hepatic Fibrosis / Hepatic Stellate Cell Activation	0.325	0.00515	NaN	COL5A3
Regulation of the Epithelial-Mesenchymal Transition Pathway	0.323	0.00513	NaN	LOX
HER-2 Signaling in Breast Cancer	0.322	0.0051	NaN	HBEGF
ILK Signaling	0.319	0.00505	NaN	VIM
Gap Junction Signaling	0.319	0.00505	NaN	CAV1
Natural Killer Cell Signaling	0.318	0.00503	NaN	COL5A3
Thrombin Signaling	0.301	0.00476	NaN	ARHGEF2
IL-8 Signaling	0.299	0.00474	NaN	HBEGF
mTOR Signaling	0.298	0.00472	NaN	RPS6KA1
Integrin Signaling	0.297	0.00469	NaN	CAV1
ERK/MAPK Signaling	0.295	0.00467	NaN	RPS6KA1
RhoGDI Signaling	0.294	0.00465	NaN	ARHGEF2
PKCŒ∏ Signaling in T Lymphocytes	0.277	0.00373	NaN	CACNA1D,CACNA2D2
AMPK Signaling	0.26	0.00413	NaN	SMARCB1
LPS/IL-1 Mediated Inhibition of RXR Function	0.248	0.00397	NaN	FABP3
Breast Cancer Regulation by Stathmin1	0.235	0.00338	NaN	ARHGEF2,CMKLR1
Huntington's Disease Signaling	0.218	0.00356	NaN	SNAP25
Xenobiotic Metabolism Signaling	0.211	0.00346	NaN	CYP1B1
CTLA4 Signaling in Cytotoxic T Lymphocytes	0	0.00219	NaN	AP2M1
T Helper Cell Differentiation	0	0.00223	NaN	RORC
Dendritic Cell Maturation	0	0.00176	NaN	COL5A3
Molecular Mechanisms of Cancer	0	0.00225	NaN	ARHGEF2
Lipid Antigen Presentation by CD1	0	0.00254	NaN	AP2M1
Systemic Lupus Erythematosus Signaling	0	0.00167	NaN	KLK1
Phospholipase C Signaling	0	0.00153	NaN	ARHGEF2
Protein Kinase A Signaling	0	0.00249	NaN	PDE11A
Antiproliferative Role of TOB in T Cell Signaling	0	0.00248	NaN	RPS6KA1
Tec Kinase Signaling	0	0.0018	NaN	STAT5A
Neuroinflammation Signaling Pathway	0	0.00317	NaN	KLK1
Th17 Activation Pathway	0	0.00216	NaN	RORC
Systemic Lupus Erythematosus In T Cell Signaling Pathway	0	0.00162	NaN	RORC

## Sheet: canonical_pathways_ESR2
¬© 2000-2021 QIAGEN. All rights reserved.
Ingenuity Canonical Pathways	-log(p-value)	Ratio	z-score	Molecules
Epithelial Adherens Junction Signaling	5.72	0.0886	NaN	ACVR1B,CDH2,CTNND1,DLL1,LEF1,LMO7,MET,MYO18B,MYO7A,NOTCH1,NOTCH2,TCF4,TUBA1C,TUBA8
Axonal Guidance Signaling	5.35	0.0514	NaN	ACE2,ADAMTS14,BMP1,CDK5,EPHA2,EPHB6,GLI1,IGF1,ITGA5,ITGB8,LIMK2,MET,NTN4,NTNG2,NTRK1,PAPPA,PLCD1,PLXNA2,PLXNC1,SEMA3B,SEMA3F,SLIT1,SLIT3,SRGAP2,TUBA1C,TUBA8
Regulation of the Epithelial-Mesenchymal Transition Pathway	5.32	0.0769	NaN	CDH2,DVL2,ESRP2,ETS1,FGF11,FGF9,JAG1,LEF1,LOX,MET,NOTCH1,NOTCH2,SMAD3,TCF4,ZEB2
Synaptogenesis Signaling Pathway	4.52	0.0577	NaN	AP2M1,CADM1,CDH16,CDH2,CDK5,CTNND1,DAB1,EPHA2,EPHB6,FARP1,ITPR1,LRP8,MAP1B,SHE,SYT3,SYT7,SYT9,THBS1
Cellular Effects of Sildenafil (Viagra)	3.9	0.0738	NaN	CACNA1C,CACNA1D,CACNA2D2,CACNB2,ITPR1,KCNN1,KCNN2,MYO18B,PDE2A,PDE4D,PLCD1
Reelin Signaling in Neurons	3.85	0.0794	NaN	ARHGEF2,ARHGEF3,CDH2,CDK5,DAB1,DNAH1,ITGA5,LRP8,MAP1B,MAP3K11
Nitric Oxide Signaling in the Cardiovascular System	3.36	0.0756	NaN	CACNA1C,CACNA1D,CACNA2D2,CACNB2,CAV1,FLT1,ITPR1,KDR,PDE2A
Dilated Cardiomyopathy Signaling Pathway	3.33	0.0685	NaN	CACNA1C,CACNA1D,CACNA2D2,CACNB2,DES,ITPR1,MYO18B,PDE2A,SGCD,TNNT3
Clathrin-mediated Endocytosis Signaling	2.94	0.057	NaN	AAK1,AP2M1,DAB2,FGF11,FGF9,IGF1,ITGA5,ITGB8,LDLRAP1,MET,STON2
Regulation Of The Epithelial Mesenchymal Transition In Development Pathway	2.89	0.0805	NaN	DVL2,GLI1,JAG1,LEF1,LOX,NOTCH1,TCF4
nNOS Signaling in Skeletal Muscle Cells	2.69	0.104	NaN	CACNA1C,CACNA1D,CACNA2D2,CACNB2,ITPR1
Cardiac Hypertrophy Signaling (Enhanced)	2.48	0.0372	NaN	ACVR1B,CACNA1C,CACNA1D,CACNA2D2,CACNB2,CLCF1,DIAPH3,DVL2,FGF11,FGF9,IGF1,IL11RA,ITGA5,ITGB8,ITPR1,LIF,MAP3K11,PDE2A,PDE4D,PLCD1
Sperm Motility	2.47	0.0472	NaN	EPHA2,FLT1,ITPR1,KDR,KIT,LCAT,MAP3K11,MET,NTRK1,PDE2A,PDE4D,PLCD1
GABA Receptor Signaling	2.46	0.0611	NaN	AP2M1,CACNA1C,CACNA1D,CACNA2D2,CACNB2,ITPR1,KCNN1,KCNN2
Hepatic Fibrosis / Hepatic Stellate Cell Activation	2.41	0.0515	NaN	COL22A1,COL5A2,COL5A3,FLT1,IGF1,IL10,KDR,MET,MYO18B,SMAD3
BEX2 Signaling Pathway	2.37	0.0741	NaN	CDH2,KLK1,LEF1,PLXNC1,SMARCB1,TCF4
White Adipose Tissue Browning Pathway	2.36	0.0588	NaN	CACNA1C,CACNA1D,CACNA2D2,CACNB2,ITPR1,KDR,RXRA,THRA
Th2 Pathway	2.34	0.0584	NaN	ACVR1B,DLL1,HAVCR1,IL10,JAG1,NOTCH1,NOTCH2,STAT5A
Signaling by Rho Family GTPases	2.29	0.0448	NaN	ARHGEF2,ARHGEF3,CDH16,CDH2,DES,DIAPH3,ITGA5,ITGB8,LIMK2,MAP3K11,RND2,VIM
Notch Signaling	2.26	0.105	NaN	DLL1,JAG1,NOTCH1,NOTCH2
Semaphorin Signaling in Neurons	2.2	0.0806	NaN	CDK5,LIMK2,MET,PLXNA2,RND2
Hepatic Fibrosis Signaling Pathway	2.2	0.0382	NaN	ACVR1B,CACNA1C,CACNA1D,CACNA2D2,CACNB2,COL5A3,DVL2,FLT1,GLI1,ITGA5,ITGB8,KDR,LEF1,RND2,SMAD3,TCF4
Acute Myeloid Leukemia Signaling	2.12	0.0659	NaN	KIT,LEF1,PIM2,RUNX1,STAT5A,TCF4
Semaphorin Neuronal Repulsive Signaling Pathway	2.09	0.053	NaN	CDK5,FARP1,ITGA5,ITGB8,LIMK2,PDE4D,PLXNA2,SEMA3F
IL-15 Production	2.05	0.0569	NaN	EPHA2,FLT1,KDR,KIT,MAP3K11,MET,NTRK1
Superpathway of D-myo-inositol (1,4,5)-trisphosphate Metabolism	2.05	0.13	NaN	IMPA2,INPP5J,ITPKB
Remodeling of Epithelial Adherens Junctions	2.04	0.0735	NaN	CTNND1,MAPRE3,MET,TUBA1C,TUBA8
Retinol Biosynthesis	2.03	0.0909	NaN	DHRS3,DHRS9,LPL,PNPLA2
Molecular Mechanisms of Cancer	1.96	0.036	NaN	ARHGEF2,ARHGEF3,BMP1,CDK14,CDK5,CDKN2C,CTNND1,GLI1,IRS1,ITGA5,ITGB8,LEF1,NOTCH1,RND2,SMAD3,TCF4
Regulation Of The Epithelial Mesenchymal Transition By Growth Factors Pathway	1.96	0.0469	NaN	CDH2,ESRP2,ETS1,FGF11,FGF9,MET,SMAD3,VIM,ZEB2
Growth Hormone Signaling	1.96	0.0704	NaN	IGF1,IRS1,PTPN6,RPS6KA1,STAT5A
G Beta Gamma Signaling	1.95	0.0543	NaN	CACNA1C,CACNA1D,CACNA2D2,CACNB2,CAV1,HBEGF,ITPR1
Basal Cell Carcinoma Signaling	1.94	0.0694	NaN	BMP1,DVL2,GLI1,LEF1,TCF4
Netrin Signaling	1.94	0.0694	NaN	CACNA1C,CACNA1D,CACNA2D2,CACNB2,ITPR1
STAT3 Pathway	1.84	0.0519	NaN	FLT1,IGF1,IL11RA,KDR,MAP3K11,NTRK1,PTPN6
Glycine Betaine Degradation	1.84	0.2	NaN	PIPOX,SHMT2
Germ Cell-Sertoli Cell Junction Signaling	1.79	0.0468	NaN	CDH2,CTNND1,LIMK2,MAP3K11,MYO7A,RND2,TUBA1C,TUBA8
Sertoli Cell-Sertoli Cell Junction Signaling	1.78	0.0437	NaN	ITGA5,ITGB8,JAM3,MAP3K11,MYO7A,SPTAN1,SPTBN1,TUBA1C,TUBA8
Th1 and Th2 Activation Pathway	1.78	0.0465	NaN	ACVR1B,DLL1,HAVCR1,IL10,JAG1,NOTCH1,NOTCH2,STAT5A
Thyroid Cancer Signaling	1.77	0.0633	NaN	IGF1,IRS1,LEF1,NTRK1,TCF4
Sulfite Oxidation IV	1.72	1	NaN	SUOX
Protein Kinase A Signaling	1.67	0.0348	NaN	ITPR1,LEF1,PDE2A,PDE4D,PLCD1,PTP4A1,PTPN6,PTPRD,PTPRG,PTPRQ,PTPRR,PYGM,SMAD3,TCF4
FGF Signaling	1.67	0.0595	NaN	FGF11,FGF9,ITPR1,MET,PTPN6
Endocannabinoid Neuronal Synapse Pathway	1.66	0.0476	NaN	CACNA1C,CACNA1D,CACNA2D2,CACNB2,DNAH1,ITPR1,PLCD1
Calcium Signaling	1.66	0.0417	NaN	ATP2B1,CACNA1C,CACNA1D,CACNA2D2,CACNB2,CALR,ITPR1,MYO18B,TNNT3
FcŒ≥RIIB Signaling in B Lymphocytes	1.65	0.0588	NaN	CACNA1C,CACNA1D,CACNA2D2,CACNB2,ITPR1
GPCR-Mediated Nutrient Sensing in Enteroendocrine Cells	1.64	0.0517	NaN	CACNA1C,CACNA1D,CACNA2D2,CACNB2,ITPR1,PLCD1
Neuregulin Signaling	1.63	0.0513	NaN	CDK5,ERRFI1,HBEGF,ITGA5,ITGB8,STAT5A
PTEN Signaling	1.62	0.0467	NaN	FLT1,INPP5J,ITGA5,ITGB8,KDR,MAST2,NTRK1
Cardiac Hypertrophy Signaling	1.6	0.0388	NaN	CACNA1C,CACNA1D,CACNA2D2,CACNB2,IGF1,IRS1,MAP3K11,PLCD1,RND2,RPS6KA1
Role of JAK2 in Hormone-like Cytokine Signaling	1.59	0.0882	NaN	IRS1,PTPN6,STAT5A
IL-9 Signaling	1.55	0.0857	NaN	BCL3,IRS1,STAT5A
Synaptic Long Term Depression	1.5	0.0412	NaN	CACNA1C,CACNA1D,CACNA2D2,CACNB2,IGF1,ITPR1,LCAT,PLCD1
RAR Activation	1.48	0.0408	NaN	DHRS3,DHRS9,NR2F6,RXRA,SMAD3,SMARCB1,STAT5A,TNIP1
Osteoarthritis Pathway	1.47	0.0385	NaN	ANXA2,GLI1,ITGA5,ITGB8,JAG1,LEF1,NOTCH1,SMAD3,TCF4
L-DOPA Degradation	1.43	0.5	NaN	LRTOMT
Threonine Degradation II	1.43	0.5	NaN	GCAT
Cardiolipin Biosynthesis II	1.43	0.5	NaN	PGS1
Glycine Biosynthesis I	1.43	0.5	NaN	SHMT2
Opioid Signaling Pathway	1.43	0.0362	NaN	AP2M1,CACNA1C,CACNA1D,CACNA2D2,CACNB2,ITPR1,LEF1,RGS10,RPS6KA1,TCF4
Gustation Pathway	1.4	0.0419	NaN	CACNA1C,CACNA1D,CACNA2D2,CACNB2,ITPR1,PDE2A,PDE4D
D-myo-inositol (1,4,5)-trisphosphate Degradation	1.4	0.118	NaN	IMPA2,INPP5J
Androgen Signaling	1.38	0.0414	NaN	CACNA1C,CACNA1D,CACNA2D2,CACNB2,CALR,ITPR1,SMAD3
1D-myo-inositol Hexakisphosphate Biosynthesis II (Mammalian)	1.35	0.111	NaN	INPP5J,ITPKB
D-myo-inositol (1,3,4)-trisphosphate Biosynthesis	1.35	0.111	NaN	INPP5J,ITPKB
MSP-RON Signaling In Cancer Cells Pathway	1.33	0.0435	NaN	ETS1,KLK1,LEF1,MET,TCF4,VIM
Mouse Embryonic Stem Cell Pluripotency	1.33	0.0481	NaN	DVL2,LEF1,LIF,LIFR,TCF4
RhoGDI Signaling	1.28	0.0372	NaN	ARHGEF2,ARHGEF3,CDH16,CDH2,ITGA5,ITGB8,LIMK2,RND2
Coronavirus Replication Pathway	1.28	0.0667	NaN	ACE2,TUBA1C,TUBA8
The Visual Cycle	1.27	0.1	NaN	DHRS3,DHRS9
Coenzyme A Biosynthesis	1.26	0.333	NaN	PPCDC
Dopamine-DARPP32 Feedback in cAMP Signaling	1.25	0.0387	NaN	CACNA1C,CACNA1D,CACNA2D2,CACNB2,CDK5,ITPR1,PLCD1
TREM1 Signaling	1.24	0.0519	NaN	IL10,ITGA5,LAT2,STAT5A
Role of NFAT in Cardiac Hypertrophy	1.24	0.0364	NaN	CACNA1C,CACNA1D,CACNA2D2,CACNB2,IGF1,ITPR1,LIF,PLCD1
VDR/RXR Activation	1.22	0.0513	NaN	HR,RXRA,SEMA3B,WT1
Maturity Onset Diabetes of Young (MODY) Signaling	1.22	0.0513	NaN	CACNA1C,CACNA1D,CACNA2D2,CACNB2
Corticotropin Releasing Hormone Signaling	1.2	0.0403	NaN	CACNA1C,CACNA1D,CACNA2D2,CACNB2,GLI1,ITPR1
GNRH Signaling	1.18	0.0372	NaN	CACNA1C,CACNA1D,CACNA2D2,CACNB2,HBEGF,ITPR1,MAP3K11
Amyotrophic Lateral Sclerosis Signaling	1.17	0.0435	NaN	CACNA1C,CACNA1D,CACNA2D2,CACNB2,IGF1
Type II Diabetes Mellitus Signaling	1.16	0.0395	NaN	CACNA1C,CACNA1D,CACNA2D2,CACNB2,IRS1,ITPR1
Triacylglycerol Degradation	1.15	0.0588	NaN	LPL,NDST1,PNPLA2
Acetate Conversion to Acetyl-CoA	1.13	0.25	NaN	ACSS2
PPARŒ±/RXRŒ± Activation	1.13	0.0363	NaN	ACVR1B,BCL3,IRS1,LPL,PLCD1,RXRA,SMAD3
TNFR1 Signaling	1.13	0.0577	NaN	CRADD,MADD,MAP4K2
Role of JAK family kinases in IL-6-type Cytokine Signaling	1.1	0.08	NaN	OSMR,STAT5A
eNOS Signaling	1.09	0.0377	NaN	AQP1,CAV1,FLT1,ITPR1,KDR,NOSIP
Apelin Liver Signaling Pathway	1.07	0.0769	NaN	COL5A3,IRS1
Cell Cycle Control of Chromosomal Replication	1.05	0.0536	NaN	CDK14,CDK5,MCM7
Myo-inositol Biosynthesis	1.04	0.2	NaN	IMPA2
Lysine Degradation V	1.04	0.2	NaN	PIPOX
dTMP De Novo Biosynthesis	1.04	0.2	NaN	SHMT2
Folate Polyglutamylation	1.04	0.2	NaN	SHMT2
14-3-3-mediated Signaling	1.03	0.0394	NaN	PLCD1,RPS6KA1,TUBA1C,TUBA8,VIM
GP6 Signaling Pathway	1.03	0.0394	NaN	COL22A1,COL5A2,COL5A3,GRAP2,ITPR1
HIF1Œ± Signaling	1	0.0337	NaN	FLT1,IGF1,KDR,MET,NAA10,RORC,VIM
Melanocyte Development and Pigmentation Signaling	0.991	0.0426	NaN	KIT,MITF,PTPN6,RPS6KA1
PCP pathway	0.983	0.05	NaN	DVL2,JUNB,NDP
SPINK1 Pancreatic Cancer Pathway	0.983	0.05	NaN	CPB1,KLK1,SMAD3
HGF Signaling	0.979	0.0379	NaN	ETS1,ITGA5,ITGB8,MAP3K11,MET
UDP-N-acetyl-D-glucosamine Biosynthesis II	0.967	0.167	NaN	GFPT2
TGF-Œ≤ Signaling	0.967	0.0417	NaN	ACVR1B,INHA,SMAD3,ZNF423
Wnt/Œ≤-catenin Signaling	0.959	0.0347	NaN	ACVR1B,CDH2,DVL2,LEF1,TCF4,TLE1
Cardiac Œ≤-adrenergic Signaling	0.951	0.0345	NaN	CACNA1C,CACNA1D,CACNA2D2,CACNB2,PDE2A,PDE4D
Adipogenesis pathway	0.947	0.037	NaN	CDK5,LPL,RPS6KA1,SMAD3,ZNF423
Ethanol Degradation II	0.914	0.0625	NaN	ACSS2,DHRS9
Neuropathic Pain Signaling In Dorsal Horn Neurons	0.907	0.0396	NaN	ITPR1,KCNN1,KCNN2,PLCD1
Superpathway of Serine and Glycine Biosynthesis I	0.903	0.143	NaN	SHMT2
Phospholipases	0.889	0.0455	NaN	LCAT,LPL,PLCD1
Virus Entry via Endocytic Pathways	0.873	0.0385	NaN	AP2M1,CAV1,ITGA5,ITGB8
Inhibition of Angiogenesis by TSP1	0.873	0.0588	NaN	KDR,THBS1
Insulin Secretion Signaling Pathway	0.866	0.0299	NaN	CACNA1C,CACNA1D,CACNA2D2,CACNB2,ITPR1,PC,PLCD1,STAT5A
Noradrenaline and Adrenaline Degradation	0.851	0.0571	NaN	DHRS9,LRTOMT
Estrogen Receptor Signaling	0.842	0.0272	NaN	CACNA1C,CACNA1D,CACNA2D2,CACNB2,CAV1,IGF1,LIMK2,NOTCH1,PLCD1,SETD7,SHE
Retinoate Biosynthesis I	0.833	0.0556	NaN	DHRS3,DHRS9
Superpathway of Inositol Phosphate Compounds	0.815	0.03	NaN	ATP1A1,EYA4,INPP5J,ITPKB,PLCD1,PPFIA4,PTPN6
Complement System	0.812	0.0541	NaN	C1QB,C1R
ERK5 Signaling	0.81	0.0417	NaN	LIF,NTRK1,RPS6KA1
Factors Promoting Cardiogenesis in Vertebrates	0.801	0.0331	NaN	ACVR1B,BMP1,LEF1,PLCD1,TCF4
Folate Transformations I	0.801	0.111	NaN	SHMT2
Antioxidant Action of Vitamin C	0.79	0.0357	NaN	LCAT,PLCD1,SLC23A3,STAT5A
Caveolar-mediated Endocytosis Signaling	0.775	0.04	NaN	CAV1,ITGA5,ITGB8
ILK Signaling	0.764	0.0303	NaN	IRS1,ITGB8,LEF1,MYO18B,RND2,VIM
Calcium Transport I	0.762	0.1	NaN	ATP2B1
Neurotrophin/TRK Signaling	0.762	0.0395	NaN	NTRK1,RPS6KA1,SPRY1
Macropinocytosis Signaling	0.762	0.0395	NaN	ITGA5,ITGB8,MET
Adrenomedullin signaling pathway	0.757	0.0302	NaN	ITPR1,KCNN1,KCNN2,PLCD1,RXRA,SHE
Role of Tissue Factor in Cancer	0.754	0.0345	NaN	HBEGF,LIMK2,RPS6KA1,STAT5A
Angiopoietin Signaling	0.75	0.039	NaN	GRB14,STAT5A,TNIP1
Actin Cytoskeleton Signaling	0.74	0.0286	NaN	DIAPH3,FGF11,FGF9,ITGA5,ITGB8,LIMK2,MYO18B
Role of Wnt/GSK-3Œ≤ Signaling in the Pathogenesis of Influenza	0.74	0.0385	NaN	DVL2,LEF1,TCF4
Airway Pathology in Chronic Obstructive Pulmonary Disease	0.735	0.0339	NaN	CLCF1,FGF11,FGF9,LIF
Estrogen-Dependent Breast Cancer Signaling	0.728	0.038	NaN	HSD17B8,IGF1,STAT5A
Intrinsic Prothrombin Activation Pathway	0.726	0.0476	NaN	COL5A3,KLK1
Purine Nucleotides De Novo Biosynthesis II	0.724	0.0909	NaN	IMPDH2
Oncostatin M Signaling	0.712	0.0465	NaN	OSMR,STAT5A
HOTAIR Regulatory Pathway	0.71	0.0307	NaN	ATXN1,LEF1,MET,TCF4,VIM
Th1 Pathway	0.701	0.0328	NaN	DLL1,IL10,NOTCH1,NOTCH2
tRNA Splicing	0.697	0.0455	NaN	PDE2A,PDE4D
Estrogen Biosynthesis	0.697	0.0455	NaN	CYP1B1,HSD17B8
Glycogen Degradation II	0.69	0.0833	NaN	PYGM
Human Embryonic Stem Cell Pluripotency	0.688	0.0301	NaN	BMP1,LEF1,NTRK1,SMAD3,TCF4
Role of IL-17F in Allergic Inflammatory Airway Diseases	0.682	0.0444	NaN	IGF1,RPS6KA1
TR/RXR Activation	0.676	0.0357	NaN	BCL3,RXRA,THRA
FXR/RXR Activation	0.668	0.0317	NaN	LCAT,LPL,RXRA,SLC4A2
IL-23 Signaling Pathway	0.668	0.0435	NaN	RORC,RUNX1
Prolactin Signaling	0.656	0.0349	NaN	IRS1,KCNMA1,STAT5A
Glioblastoma Multiforme Signaling	0.654	0.0292	NaN	IGF1,ITPR1,LEF1,PLCD1,RND2
Synaptic Long Term Potentiation	0.644	0.031	NaN	CACNA1C,ITPR1,PLCD1,RPS6KA1
Glycogen Degradation III	0.631	0.0714	NaN	PYGM
Urate Biosynthesis/Inosine 5'-phosphate Degradation	0.631	0.0714	NaN	IMPDH2
Regulation of Cellular Mechanics by Calpain Protease	0.627	0.0337	NaN	CAST,ITGA5,ITGB8
Erythropoietin Signaling Pathway	0.614	0.0282	NaN	CLCF1,ITPR1,LIF,PTPN6,STAT5A
FAT10 Cancer Signaling Pathway	0.614	0.04	NaN	ACVR1B,SMAD3
Tight Junction Signaling	0.609	0.0281	NaN	ARHGEF2,JAM3,MPDZ,MYO18B,SPTAN1
Role of Osteoblasts, Osteoclasts and Chondrocytes in Rheumatoid Arthritis	0.604	0.0268	NaN	BMP1,IGF1,IL10,ITGA5,LEF1,TCF4
Telomere Extension by Telomerase	0.604	0.0667	NaN	TERF2IP
Tumor Microenvironment Pathway	0.602	0.0279	NaN	FGF11,FGF9,IGF1,IL10,ITGA5
IL-4 Signaling	0.6	0.0326	NaN	INPP5J,IRS1,PTPN6
Actin Nucleation by ARP-WASP Complex	0.592	0.0323	NaN	ITGA5,ITGB8,RND2
Rac Signaling	0.578	0.029	NaN	ITGA5,ITGB8,LIMK2,MAP3K11
Systemic Lupus Erythematosus In B Cell Signaling Pathway	0.569	0.0253	NaN	CLCF1,IL10,INPP5J,LIF,PIM2,PTPN6,SHE
RAN Signaling	0.558	0.0588	NaN	RANBP1
Glutaryl-CoA Degradation	0.558	0.0588	NaN	HSD17B8
Huntington's Disease Signaling	0.551	0.0249	NaN	ATP5PF,CDK5,DCTN1,IGF1,ITPR1,NTRK1,PSME4
Salvage Pathways of Pyrimidine Ribonucleotides	0.55	0.0306	NaN	CDK5,LIMK2,NME3
Hepatic Cholestasis	0.544	0.0265	NaN	CLCF1,LIF,MAP4K2,RXRA,SLC4A2
3-phosphoinositide Degradation	0.544	0.0265	NaN	ATP1A1,EYA4,INPP5J,PPFIA4,PTPN6
VEGF Signaling	0.542	0.0303	NaN	FLT1,KDR,PTPN6
Differential Regulation of Cytokine Production in Macrophages and T Helper Cells by IL-17A and IL-17F	0.538	0.0556	NaN	IL10
Mitochondrial L-carnitine Shuttle Pathway	0.538	0.0556	NaN	CPT1C
Pregnenolone Biosynthesis	0.538	0.0556	NaN	CYP26B1
CNTF Signaling	0.535	0.0351	NaN	LIFR,RPS6KA1
D-myo-inositol-5-phosphate Metabolism	0.523	0.0259	NaN	ATP1A1,EYA4,PLCD1,PPFIA4,PTPN6
Purine Nucleotides Degradation II (Aerobic)	0.517	0.0526	NaN	IMPDH2
Phagosome Formation	0.509	0.0268	NaN	ITGA5,ITGB8,PLCD1,RND2
Histidine Degradation VI	0.499	0.05	NaN	CYP26B1
Kinetochore Metaphase Signaling Pathway	0.498	0.0286	NaN	CDCA8,DNAH1,ESPL1
Gap Junction Signaling	0.496	0.0253	NaN	CAV1,ITPR1,PLCD1,TUBA1C,TUBA8
Polyamine Regulation in Colon Cancer	0.485	0.0323	NaN	PSME4,TCF4
Chronic Myeloid Leukemia Signaling	0.484	0.028	NaN	MECOM,SMAD3,STAT5A
Senescence Pathway	0.483	0.0236	NaN	ACVR1B,CACNA1C,CACNA1D,CACNA2D2,CACNB2,ETS1,SMAD3
Endoplasmic Reticulum Stress Pathway	0.481	0.0476	NaN	CALR
Ephrin Receptor Signaling	0.481	0.0249	NaN	EPHA2,EPHB6,ITGA5,ITGB8,LIMK2
Role of Pattern Recognition Receptors in Recognition of Bacteria and Viruses	0.469	0.0256	NaN	C1QB,CLCF1,IL10,LIF
Wnt/Ca+ pathway	0.467	0.0312	NaN	DVL2,PLCD1
Pyrimidine Deoxyribonucleotides De Novo Biosynthesis I	0.466	0.0455	NaN	NME3
Pyridoxal 5'-phosphate Salvage Pathway	0.451	0.0303	NaN	CDK5,LIMK2
Differential Regulation of Cytokine Production in Intestinal Epithelial Cells by IL-17A and IL-17F	0.45	0.0435	NaN	IL10
Ubiquinol-10 Biosynthesis (Eukaryotic)	0.45	0.0435	NaN	CYP26B1
Ethanol Degradation IV	0.45	0.0435	NaN	ACSS2
Apelin Cardiac Fibroblast Signaling Pathway	0.45	0.0435	NaN	ACE2
Thrombin Signaling	0.44	0.0238	NaN	ARHGEF2,ARHGEF3,ITPR1,PLCD1,RND2
IL-8 Signaling	0.435	0.0237	NaN	FLT1,HBEGF,KDR,LIMK2,RND2
IL-22 Signaling	0.435	0.0417	NaN	STAT5A
Phosphatidylglycerol Biosynthesis II (Non-plastidic)	0.435	0.0417	NaN	PGS1
Tryptophan Degradation III (Eukaryotic)	0.435	0.0417	NaN	HSD17B8
Cell Cycle: G1/S Checkpoint Regulation	0.434	0.0294	NaN	CDKN2C,SMAD3
Aldosterone Signaling in Epithelial Cells	0.427	0.0244	NaN	HSPB8,ITPR1,KCNMA1,PLCD1
Regulation of Actin-based Motility by Rho	0.426	0.0259	NaN	ITGA5,ITGB8,RND2
Bladder Cancer Signaling	0.426	0.0259	NaN	FGF11,FGF9,THBS1
Role of JAK1 and JAK3 in Œ≥c Cytokine Signaling	0.426	0.029	NaN	IRS1,STAT5A
Integrin Signaling	0.426	0.0235	NaN	CAV1,ITGA5,ITGB8,MAP3K11,RND2
Bupropion Degradation	0.421	0.04	NaN	CYP1B1
FAK Signaling	0.42	0.0256	NaN	ITGA5,ITGB8,TNS1
GM-CSF Signaling	0.418	0.0286	NaN	ETS1,RUNX1
PAK Signaling	0.415	0.0254	NaN	ITGA5,ITGB8,LIMK2
NGF Signaling	0.415	0.0254	NaN	MAP3K11,NTRK1,RPS6KA1
Role of JAK1, JAK2 and TYK2 in Interferon Signaling	0.408	0.0385	NaN	PTPN6
D-myo-inositol (1,4,5)-Trisphosphate Biosynthesis	0.408	0.0385	NaN	PLCD1
Melatonin Signaling	0.403	0.0278	NaN	PLCD1,RORC
Renin-Angiotensin Signaling	0.403	0.025	NaN	ITPR1,PTPN6,SHE
Role of NANOG in Mammalian Embryonic Stem Cell Pluripotency	0.403	0.025	NaN	BMP1,LIF,LIFR
GPCR-Mediated Integration of Enteroendocrine Signaling Exemplified by an L Cell	0.396	0.0274	NaN	ITPR1,PLCD1
LXR/RXR Activation	0.387	0.0244	NaN	LCAT,LPL,RXRA
RhoA Signaling	0.382	0.0242	NaN	IGF1,LIMK2,SEMA3F
GDNF Family Ligand-Receptor Interactions	0.376	0.0263	NaN	IRS1,ITPR1
Pancreatic Adenocarcinoma Signaling	0.372	0.0238	NaN	HBEGF,NOTCH1,SMAD3
Sonic Hedgehog Signaling	0.372	0.0345	NaN	GLI1
D-myo-inositol (1,4,5,6)-Tetrakisphosphate Biosynthesis	0.368	0.0226	NaN	ATP1A1,EYA4,PPFIA4,PTPN6
D-myo-inositol (3,4,5,6)-tetrakisphosphate Biosynthesis	0.368	0.0226	NaN	ATP1A1,EYA4,PPFIA4,PTPN6
IL-7 Signaling Pathway	0.363	0.0256	NaN	MET,STAT5A
Dopamine Degradation	0.362	0.0333	NaN	LRTOMT
Regulation of eIF4 and p70S6K Signaling	0.359	0.0223	NaN	EIF3H,IRS1,ITGA5,ITGB8
IL-3 Signaling	0.356	0.0253	NaN	PTPN6,STAT5A
Atherosclerosis Signaling	0.352	0.0231	NaN	COL5A3,LCAT,LPL
FLT3 Signaling in Hematopoietic Progenitor Cells	0.35	0.025	NaN	RPS6KA1,STAT5A
Renal Cell Carcinoma Signaling	0.35	0.025	NaN	ETS1,MET
Airway Inflammation in Asthma	0.34	0.0312	NaN	IL10
Acetone Degradation I (to Methylglyoxal)	0.34	0.0312	NaN	CYP1B1
JAK/Stat Signaling	0.337	0.0244	NaN	PTPN6,STAT5A
Acute Phase Response Signaling	0.334	0.0216	NaN	C1QB,C1R,OSMR,TCF4
CREB Signaling in Neurons	0.333	0.0199	NaN	CACNA1C,CACNA1D,CACNA2D2,CACNB2,CMKLR1,FLT1,IGF1,ITPR1,KDR,NTRK1,PLCD1,RPS6KA1
VEGF Family Ligand-Receptor Interactions	0.326	0.0238	NaN	FLT1,KDR
PEDF Signaling	0.326	0.0238	NaN	PNPLA2,TCF4
BAG2 Signaling Pathway	0.326	0.0238	NaN	ANXA2,PSME4
Pyrimidine Ribonucleotides Interconversion	0.321	0.0294	NaN	NME3
Fatty Acid Œ≤-oxidation I	0.321	0.0294	NaN	HSD17B8
HIPPO signaling	0.321	0.0235	NaN	SMAD3,TEAD4
PDGF Signaling	0.315	0.0233	NaN	CAV1,INPP5J
Endothelin-1 Signaling	0.312	0.0209	NaN	ITPR1,LCAT,PLCD1,SHE
Nucleotide Excision Repair Pathway	0.312	0.0286	NaN	ERCC1
Iron homeostasis signaling pathway	0.311	0.0216	NaN	BMP1,SMAD3,STAT5A
BMP signaling pathway	0.309	0.023	NaN	BMP1,ZNF423
Pyrimidine Ribonucleotides De Novo Biosynthesis	0.305	0.0278	NaN	NME3
B Cell Receptor Signaling	0.302	0.0206	NaN	ETS1,INPP5J,MAP3K11,PTPN6
Superpathway of Methionine Degradation	0.296	0.027	NaN	SUOX
HER-2 Signaling in Breast Cancer	0.295	0.0204	NaN	ETS1,HBEGF,ITGB8,SMAD3
PI3K Signaling in B Lymphocytes	0.294	0.021	NaN	IRS1,ITPR1,PLCD1
Unfolded protein response	0.294	0.0222	NaN	CALR,SEL1L
Endocannabinoid Cancer Inhibition Pathway	0.294	0.021	NaN	LEF1,TCF4,VIM
RANK Signaling in Osteoclasts	0.289	0.022	NaN	MAP3K11,MITF
Docosahexaenoic Acid (DHA) Signaling	0.288	0.0263	NaN	PNPLA2
Natural Killer Cell Signaling	0.285	0.0201	NaN	COL5A3,LIMK2,MAP3K11,PTPN6
PI3K/AKT Signaling	0.285	0.0201	NaN	IL11RA,INPP5J,ITGA5,ITGB8
Antigen Presentation Pathway	0.281	0.0256	NaN	CALR
Non-Small Cell Lung Cancer Signaling	0.274	0.0213	NaN	ITPR1,RXRA
3-phosphoinositide Biosynthesis	0.272	0.0197	NaN	ATP1A1,EYA4,PPFIA4,PTPN6
Death Receptor Signaling	0.265	0.0208	NaN	CRADD,SPTAN1
p53 Signaling	0.256	0.0204	NaN	THBS1,WT1
UVA-Induced MAPK Signaling	0.256	0.0204	NaN	PLCD1,RPS6KA1
Apelin Cardiomyocyte Signaling Pathway	0.252	0.0202	NaN	ITPR1,PLCD1
mTOR Signaling	0.245	0.0189	NaN	EIF3H,IRS1,RND2,RPS6KA1
Ovarian Cancer Signaling	0.24	0.019	NaN	FGF9,LEF1,TCF4
Aryl Hydrocarbon Receptor Signaling	0.237	0.0189	NaN	CYP1B1,MCM7,RXRA
Phagosome Maturation	0.237	0.0189	NaN	CALR,TUBA1C,TUBA8
Sumoylation Pathway	0.236	0.0194	NaN	ETS1,RND2
Role of Oct4 in Mammalian Embryonic Stem Cell Pluripotency	0.234	0.0217	NaN	NR2F6
Dermatan Sulfate Biosynthesis (Late Stages)	0.234	0.0217	NaN	NDST1
IGF-1 Signaling	0.231	0.0192	NaN	IGF1,IRS1
Apoptosis Signaling	0.231	0.0192	NaN	RPS6KA1,SPTAN1
Ephrin A Signaling	0.228	0.0213	NaN	EPHA2
Œ±-Adrenergic Signaling	0.224	0.0189	NaN	ITPR1,PYGM
PD-1, PD-L1 cancer immunotherapy pathway	0.224	0.0189	NaN	SMAD3,STAT5A
Chondroitin Sulfate Biosynthesis (Late Stages)	0.223	0.0208	NaN	NDST1
Melanoma Signaling	0.212	0.02	NaN	MITF
Myc Mediated Apoptosis Signaling	0.212	0.02	NaN	CRADD
Cell Cycle: G2/M DNA Damage Checkpoint Regulation	0.212	0.02	NaN	RPS6KA1
Amyloid Processing	0.206	0.0196	NaN	CDK5
NAD Signaling Pathway	0	0.00662	NaN	IGF1
Glucocorticoid Receptor Signaling	0	0.0172	NaN	CAV1,DNAH1,IGF1,IL10,IL11RA,PC,RXRA,SMAD3,SMARCB1,STAT5A
IL-10 Signaling	0	0.0139	NaN	IL10
Leukocyte Extravasation Signaling	0	0.0104	NaN	CTNND1,JAM3
Fc Epsilon RI Signaling	0	0.0171	NaN	GRAP2,INPP5J
NRF2-mediated Oxidative Stress Response	0	0.0127	NaN	ERP29,HSPB8,JUNB
LPS/IL-1 Mediated Inhibition of RXR Function	0	0.0159	NaN	CPT1C,FABP3,NDST1,RXRA
Mitochondrial Dysfunction	0	0.0118	NaN	ATP5PF,CPT1C
PXR/RXR Activation	0	0.0154	NaN	RXRA
Role of BRCA1 in DNA Damage Response	0	0.0125	NaN	SMARCB1
Activation of IRF by Cytosolic Pattern Recognition Receptors	0	0.0154	NaN	IL10
IL-12 Signaling and Production in Macrophages	0	0.0147	NaN	IL10,RXRA
Role of NFAT in Regulation of the Immune Response	0	0.00176	NaN	ITPR1
CCR5 Signaling in Macrophages	0	0.0105	NaN	CACNA1C,CACNA1D,CACNA2D2,CACNB2,ITPR1
Calcium-induced T Lymphocyte Apoptosis	0	0.00228	NaN	ITPR1
CD27 Signaling in Lymphocytes	0	0.0175	NaN	MAP3K11
IL-17 Signaling	0	0.0107	NaN	CLCF1,LIF
fMLP Signaling in Neutrophils	0	0.00763	NaN	ITPR1
CXCR4 Signaling	0	0.012	NaN	ITPR1,RND2
Thrombopoietin Signaling	0	0.0159	NaN	STAT5A
CTLA4 Signaling in Cytotoxic T Lymphocytes	0	0.00658	NaN	AP2M1,GRAP2,PTPN6
T Helper Cell Differentiation	0	0.00445	NaN	IL10,RORC
CCR3 Signaling in Eosinophils	0	0.0148	NaN	ITPR1,LIMK2
CD28 Signaling in T Helper Cells	0	0.00606	NaN	GRAP2,ITPR1,PTPN6
IL-15 Signaling	0	0.013	NaN	STAT5A
Role of Cytokines in Mediating Communication between Immune Cells	0	0.0185	NaN	IL10
Dendritic Cell Maturation	0	0.00529	NaN	COL5A3,IL10,PLCD1
Relaxin Signaling	0	0.0131	NaN	PDE2A,PDE4D
Agrin Interactions at Neuromuscular Junction	0	0.0143	NaN	UTRN
CDK5 Signaling	0	0.00893	NaN	CDK5
iCOS-iCOSL Signaling in T Helper Cells	0	0.00412	NaN	GRAP2,ITPR1
Lipid Antigen Presentation by CD1	0	0.00508	NaN	AP2M1,CALR
Mitotic Roles of Polo-Like Kinase	0	0.0152	NaN	ESPL1
HMGB1 Signaling	0	0.018	NaN	CLCF1,LIF,RND2
Cholecystokinin/Gastrin-mediated Signaling	0	0.0168	NaN	ITPR1,RND2
Antiproliferative Role of Somatostatin Receptor 2	0	0.013	NaN	PTPN6
Prostate Cancer Signaling	0	0.00893	NaN	LEF1
Small Cell Lung Cancer Signaling	0	0.0104	NaN	RXRA
Endometrial Cancer Signaling	0	0.0167	NaN	LEF1
Allograft Rejection Signaling	0	0.00217	NaN	IL10
Glioma Signaling	0	0.0161	NaN	CDKN2C,IGF1
Autoimmune Thyroid Disease Signaling	0	0.00232	NaN	IL10
Production of Nitric Oxide and Reactive Oxygen Species in Macrophages	0	0.0157	NaN	MAP3K11,PTPN6,RND2
GŒ±12/13 Signaling	0	0.015	NaN	CDH16,CDH2
p70S6K Signaling	0	0.0152	NaN	IRS1,PLCD1
Colorectal Cancer Metastasis Signaling	0	0.0149	NaN	LEF1,RND2,SMAD3,TCF4
Communication between Innate and Adaptive Immune Cells	0	0.00211	NaN	IL10
Sphingosine-1-phosphate Signaling	0	0.0169	NaN	PLCD1,RND2
Systemic Lupus Erythematosus Signaling	0	0.00668	NaN	IL10,KLK1,PIM2,PTPN6
Cdc42 Signaling	0	0.00904	NaN	DIAPH3,ITGA5,ITGB8,LIMK2,MAP3K11
EIF2 Signaling	0	0.0134	NaN	EIF3H,RPL10A,RPL7
Retinoic acid Mediated Apoptosis Signaling	0	0.0167	NaN	RXRA
AMPK Signaling	0	0.0165	NaN	CPT1C,IRS1,SMARCB1,TBC1D1
Hereditary Breast Cancer Signaling	0	0.00704	NaN	SMARCB1
Phospholipase C Signaling	0	0.0123	NaN	ARHGEF2,ARHGEF3,GRAP2,ITGA5,ITGB8,ITPR1,PLCD1,RND2
Altered T Cell and B Cell Signaling in Rheumatoid Arthritis	0	0.00213	NaN	IL10
Role of Macrophages, Fibroblasts and Endothelial Cells in Rheumatoid Arthritis	0	0.0123	NaN	IL10,LEF1,PLCD1,TCF4
Leptin Signaling in Obesity	0	0.0135	NaN	PLCD1
Glioma Invasiveness Signaling	0	0.0137	NaN	RND2
Breast Cancer Regulation by Stathmin1	0	0.0101	NaN	ARHGEF2,ARHGEF3,CMKLR1,IGF1,TUBA1C,TUBA8
Neuroprotective Role of THOP1 in Alzheimer's Disease	0	0.0169	NaN	C1R,KLK1
Regulation of IL-2 Expression in Activated and Anergic T Lymphocytes	0	0.00217	NaN	SMAD3
Nur77 Signaling in T Lymphocytes	0	0.00204	NaN	RXRA
PKCŒ∏ Signaling in T Lymphocytes	0	0.0131	NaN	CACNA1C,CACNA1D,CACNA2D2,CACNB2,GRAP2,ITPR1,MAP3K11
Role of MAPK Signaling in the Pathogenesis of Influenza	0	0.0123	NaN	LCAT
Role of Hypercytokinemia/hyperchemokinemia in the Pathogenesis of Influenza	0	0.0116	NaN	IL10
Antiproliferative Role of TOB in T Cell Signaling	0	0.00495	NaN	RPS6KA1,SMAD3
MSP-RON Signaling Pathway	0	0.0172	NaN	KLK1
P2Y Purigenic Receptor Signaling Pathway	0	0.00775	NaN	PLCD1
Cyclins and Cell Cycle Regulation	0	0.0119	NaN	CDKN2C
Role of IL-17A in Arthritis	0	0.0175	NaN	RPS6KA1
Paxillin Signaling	0	0.0185	NaN	ITGA5,ITGB8
Telomerase Signaling	0	0.0187	NaN	ETS1,TERF2IP
Hematopoiesis from Pluripotent Stem Cells	0	0.00478	NaN	IL10,LIF
Ephrin B Signaling	0	0.0139	NaN	EPHB6
ErbB Signaling	0	0.0106	NaN	HBEGF
ErbB2-ErbB3 Signaling	0	0.0154	NaN	STAT5A
Heparan Sulfate Biosynthesis	0	0.0125	NaN	NDST1
Nicotine Degradation III	0	0.0172	NaN	CYP1B1
Heparan Sulfate Biosynthesis (Late Stages)	0	0.0137	NaN	NDST1
Melatonin Degradation I	0	0.0164	NaN	CYP1B1
Chondroitin Sulfate Biosynthesis	0	0.0179	NaN	NDST1
Dermatan Sulfate Biosynthesis	0	0.0169	NaN	NDST1
Nicotine Degradation II	0	0.0152	NaN	CYP1B1
Serotonin Degradation	0	0.0147	NaN	DHRS9
Superpathway of Melatonin Degradation	0	0.0152	NaN	CYP1B1
Oxidative Ethanol Degradation III	0	0.0182	NaN	ACSS2
GŒ±i Signaling	0	0.0145	NaN	CAV1,RGS10
GŒ±q Signaling	0	0.0118	NaN	ITPR1,RND2
Agranulocyte Adhesion and Diapedesis	0	0.0187	NaN	CD34,ITGA5,JAM3,MYO18B
Granulocyte Adhesion and Diapedesis	0	0.00529	NaN	JAM3
Tec Kinase Signaling	0	0.00719	NaN	ITGA5,ITGB8,RND2,STAT5A
Oxidative Phosphorylation	0	0.00917	NaN	ATP5PF
EGF Signaling	0	0.0182	NaN	ITPR1
ERK/MAPK Signaling	0	0.0187	NaN	ETS1,ITGA5,ITGB8,RPS6KA1
SAPK/JNK Signaling	0	0.00625	NaN	IRS1,MAP3K11,MAP4K2
Protein Ubiquitination Pathway	0	0.00727	NaN	HSPB8,USP34
IL-2 Signaling	0	0.0164	NaN	STAT5A
Xenobiotic Metabolism Signaling	0	0.0138	NaN	CYP1B1,MAP3K11,NDST1,RXRA
Insulin Receptor Signaling	0	0.0143	NaN	INPP5J,IRS1
Chemokine Signaling	0	0.0125	NaN	LIMK2
PPAR Signaling	0	0.0187	NaN	RXRA,STAT5A
cAMP-mediated signaling	0	0.0175	NaN	PDE2A,PDE4D,RGS10,RPS6KA1
p38 MAPK Signaling	0	0.00847	NaN	RPS6KA1
NF-Œ∫B Signaling	0	0.0073	NaN	FLT1,KDR,NTRK1,TNIP1
T Cell Receptor Signaling	0	0.00676	NaN	GRAP2,LEF1,PTPN6,TCF4
G-Protein Coupled Receptor Signaling	0	0.0145	NaN	PDE2A,PDE4D,RGS10,RPS6KA1
Autophagy	0	0.0141	NaN	IGF1,IRS1,VAMP8
Sirtuin Signaling Pathway	0	0.0171	NaN	ACSS2,ATP5PF,CPT1C,TUBA1C,TUBA8
Neuroinflammation Signaling Pathway	0	0.0127	NaN	ACVR1B,IL10,IL34,KLK1
Th17 Activation Pathway	0	0.00649	NaN	IL10,RORC,RUNX1
NER (Nucleotide Excision Repair, Enhanced Pathway)	0	0.00971	NaN	ERCC1
Apelin Endothelial Signaling Pathway	0	0.00719	NaN	SMAD3
FAT10 Signaling Pathway	0	0.0179	NaN	PSME4
T Cell Exhaustion Signaling Pathway	0	0.00919	NaN	ACVR1B,IL10,KDR,PTPN6,SMAD3
Systemic Lupus Erythematosus In T Cell Signaling Pathway	0	0.00648	NaN	IL10,ITPR1,RND2,RORC
Inhibition of ARE-Mediated mRNA Degradation Pathway	0	0.00621	NaN	PSME4
Necroptosis Signaling Pathway	0	0.00637	NaN	TNIP1
Xenobiotic Metabolism General Signaling Pathway	0	0.014	NaN	MAP3K11,RXRA
Xenobiotic Metabolism AHR Signaling Pathway	0	0.0115	NaN	CYP1B1
Xenobiotic Metabolism CAR Signaling Pathway	0	0.0106	NaN	NDST1,RXRA
Xenobiotic Metabolism PXR Signaling Pathway	0	0.0156	NaN	CDK5,NDST1,RXRA
Coronavirus Pathogenesis Pathway	0	0.00985	NaN	ACE2,SMAD3
MSP-RON Signaling In Macrophages Pathway	0	0.0171	NaN	IL10,KLK1
Eicosanoid Signaling	0	0.0149	NaN	LCAT
Role of MAPK Signaling in Promoting the Pathogenesis of Influenza	0	0.00893	NaN	LCAT
Role of MAPK Signaling in Inhibiting the Pathogenesis of Influenza	0	0.0132	NaN	LCAT

## Sheet: ESR1_upstream_regulators
¬© 2000-2021 QIAGEN. All rights reserved.
Upstream Regulator	Molecule Type	p-value of overlap	Target Molecules in Dataset	Mechanistic Network
AGT	growth factor	4.09e-05	ADAMTSL2,ANO1,CAV1,DAB2,EHF,HBEGF,LOX,LRP8,PALLD,SGCD,TAGLN2,VIM
miR-4472 (and other miRNAs w/seed GUGGGGG)	mature microRNA	5.91e-05	CACNA2D2,COL5A3,CYP26B1,DHRS3,PCDH1,SH3BP1,SYT7,ZNF385A
KRAS	enzyme	0.000186	CAV1,DENND2B,HBEGF,LOX,LRP8,MADD,PALLD,PCDH1,STAT5A,VIM
miR-4651 (and other miRNAs w/seed GGGGUGG)	mature microRNA	0.000294	CACNA2D2,COL5A3,IFI30,NME3,PALLD,PCDH1,PSD,RORC,SGCD,SMARCB1,TMEM229B,ZNF385A
IL17A	cytokine	0.000298	HBEGF,LOX,LPL,METRNL,NME3,VIM	9 (2)
NCOR2	transcription regulator	0.000418	HBEGF,LPL,RORC
miR-125b-2-3p (and other miRNAs w/seed CAAGUCA)	mature microRNA	0.000501	AP2M1,KLK1
NCOA6	transcription regulator	0.000501	GREB1,LPL
Ins1	other	0.000514	AP2M1,FABP3,LPL,SNAP25,STAT5A,VIM	10 (3)
beta-estradiol	chemical - endogenous mammalian	0.00059	ANO1,ARHGEF2,CACNA1D,CAV1,CYP1B1,DAB2,FABP3,GREB1,HBEGF,LPL,PSD,RORC,SLC6A9,SNAP25,STAT5A,VIM	18 (4)
Pdgfr	group	0.000731	HBEGF,VIM
CAT	enzyme	0.000733	CAV1,CYP1B1,VIM
TNF	cytokine	0.000812	CAV1,CLEC11A,CMKLR1,CYP1B1,CYP26B1,DHRS3,EHF,HBEGF,LOX,LPL,METRNL,NME3,STAT5A,SUPT4H1,VIM	18 (3)
MAPK1	kinase	0.000821	CAV1,IFI30,LOX,SUOX,VIM
miR-4723-5p (and other miRNAs w/seed GGGGGAG)	mature microRNA	0.000885	AP2M1,COL5A3,CYP26B1,HR,LRP8,PCDH1,SCRN2,SGCD,SYT7,TAGLN2,ZNF385A
ITGB1	transmembrane receptor	0.000972	LOX,OLFML3,RORC,VIM
GPI	enzyme	0.001	CAV1,VIM
TGFB1	growth factor	0.00104	ARHGEF2,CAV1,DAB2,FSTL3,HBEGF,IFI30,LOX,LPL,METRNL,PDLIM4,RORC,SHMT2,STAT5A,VIM	25 (5)
PPARG	ligand-dependent nuclear receptor	0.00115	CAV1,DHRS3,FABP3,HR,LPL,RORC,VIM
mir-140	microRNA	0.00116	LOX,VIM
miR-132-5p (miRNAs w/seed CCGUGGC)	mature microRNA	0.00121	CYP26B1,DHRS3,FSTL3,SNAP25
ADIPOQ	other	0.00129	CMKLR1,CYP1B1,FABP3,HBEGF,LPL
PGR	ligand-dependent nuclear receptor	0.00134	GREB1,PCDH1,SNAP25
UBA1	enzyme	0.00149	TAGLN2,VIM
FABP5	transporter	0.00149	FABP3,RORC
FMR1	translation regulator	0.00165	CYP1B1,SHANK1,SNAP25,TAGLN2
miR-1204 (miRNAs w/seed CGUGGCC)	mature microRNA	0.0017	CLEC11A,CYP26B1,DENND2B,LRRC56
IL1B	cytokine	0.00174	CYP1B1,DAB2,EHF,HBEGF,LOX,METRNL,RORC,SNAP25,STAT5A,VIM	15 (3)
DAG1	transmembrane receptor	0.00187	SGCD,UTRN
tretinoin	chemical - endogenous mammalian	0.002	CLEC11A,CYP26B1,DAB2,DHRS3,HBEGF,PALLD,PDLIM4,RORC,SH3BP1,VIM
SOCS6	other	0.00207	HBEGF,STAT5A
EP300	transcription regulator	0.00234	DHRS3,GREB1,PDLIM4,RORC,RPS6KA1,UTRN	7 (2)
SFTPA1	transporter	0.00237	CYP1B1,HBEGF,LOX
miR-3070-5p (and other miRNAs w/seed GCCCCUG)	mature microRNA	0.00309	DOK3,LAT2,RORC,STAT5A,TEAD4
Mt1	other	0.00323	LPL,RORC	8 (3)
RARG	ligand-dependent nuclear receptor	0.00333	CYP26B1,DHRS3,GREB1
mir-431	microRNA	0.00339	EHF
ETF1	translation regulator	0.00339	UTRN
DNAJC5	other	0.00339	SNAP25
CAV2	other	0.00339	CAV1
3-deoxyglucosone	chemical - endogenous mammalian	0.00339	HBEGF
VEGFA	growth factor	0.00352	CAV1,DENND2B,HBEGF,SHMT2,STARD8
RARA	ligand-dependent nuclear receptor	0.00362	CYP26B1,DHRS3,GREB1,RORC
SAMSN1	other	0.00366	DAB2,HBEGF,STAT5A
VAV3	cytokine	0.00376	CAV1,HBEGF
TREM1	transmembrane receptor	0.0039	FABP3,HBEGF,LPL,LRFN4
TAF4	transcription regulator	0.00401	EHF,HBEGF,OLFML3
MIR124	group	0.00404	CAV1,VIM
miR-6752-5p (and other miRNAs w/seed GGGGGUG)	mature microRNA	0.00423	COL5A3,KLK1,PCDH1,PSD,SLC6A9,SNAP25,STARD8,TMEM229B,ZNF385A
JAK	group	0.00433	STAT5A,VIM
HOXA7	transcription regulator	0.00433	LAT2,VIM
IFNG	cytokine	0.00453	CAV1,EHF,HBEGF,IFI30,LAT2,LOX,LPL,METRNL,RORC,SNAP25,SYT7	16 (3)
SNCA	enzyme	0.00463	CACNA1D,DHRS3,METRNL,PSD,SORCS3
miR-7844-5p (miRNAs w/seed AAACUAG)	mature microRNA	0.00463	IFI30,VIM
RGS2	enzyme	0.00464	HBEGF,LPL,PDLIM4
NFATC1	transcription regulator	0.00464	CYP1B1,RORC,UTRN
LEP	growth factor	0.00464	CAV1,FABP3,LPL,RORC,SNAP25,VIM	8 (2)
progesterone	chemical - endogenous mammalian	0.00484	CAV1,CYP1B1,HBEGF,LPL,PCDH1,STAT5A,VIM
NRG1	growth factor	0.00491	CAV1,UTRN,VIM
mevalonic acid	chemical - endogenous mammalian	0.00494	LPL,RORC
TAZ	enzyme	0.00532	CAV1,CYP1B1,LOX
Ige	complex	0.00553	CAV1,HBEGF,RPS6KA1,STAT5A,VIM
INHA	growth factor	0.00561	ADAMTSL2,CYP1B1,CYP26B1
KLF11	transcription regulator	0.00638	CAV1,FABP3,LOX
ESR1	ligand-dependent nuclear receptor	0.00641	CAV1,CYP1B1,GREB1,RORC,STAT5A
2-methoxyestradiol	chemical - endogenous mammalian	0.00662	CAV1,LOX
Tgf beta receptor	complex	0.00676	RORC
RNU1-1	other	0.00676	HBEGF
KDM4B	enzyme	0.00676	VIM
CNGA2	ion channel	0.00676	CYP26B1
APBA1	transporter	0.00676	LRP8
TIAM2	enzyme	0.00676	VIM
DRP2	other	0.00676	UTRN
CLCA1	ion channel	0.00676	ANO1
RPS4Y1	other	0.00676	VIM
oleylamide	chemical - endogenous mammalian	0.00676	LPL
3-hydroxykynurenine	chemical - endogenous mammalian	0.00676	RORC
miR-28-3p (and other miRNAs w/seed ACUAGAU)	mature microRNA	0.00699	SNAP25,VIM
miR-541-3p (and other miRNAs w/seed GGUGGGC)	mature microRNA	0.00725	AP2M1,CACNA2D2,CLEC11A,DENND2B,TMEM229B,ZNF385A
5-hydroxytryptamine	chemical - endogenous mammalian	0.00737	CYP1B1,HBEGF,RPS6KA1
REL	transcription regulator	0.00765	DNAH1,HBEGF,RORC,VIM
DDIT3	transcription regulator	0.00772	LOX,STAT5A,VIM
POSTN	other	0.00774	LOX,VIM
miR-1964-5p (and other miRNAs w/seed GCUGGAG)	mature microRNA	0.0079	EHF,RORC,TMEM229B
miR-185-3p (and other miRNAs w/seed GGGGCUG)	mature microRNA	0.00794	ERGIC3,LAT2,MADD,PCDH1,SLC6A9,SMARCB1,STARD8,SYT7
FOXM1	transcription regulator	0.00808	CAV1,LOX,VIM
miR-1237-5p (and other miRNAs w/seed GGGGGCG)	mature microRNA	0.00811	ADAMTSL2,ARHGEF2,CYP26B1,PCDH1,SH3BP1,SLC6A9,ZNF385A
CREBBP	transcription regulator	0.00825	DHRS3,LPL,PDLIM4,RPS6KA1,UTRN	7 (2)
RAS	group	0.00883	ARHGEF2,CAV1,VIM
OSM	cytokine	0.009	ARHGEF2,CYP1B1,DHRS3,HBEGF,KLK1,VIM
miR-4423-5p (miRNAs w/seed GUUGCCU)	mature microRNA	0.00903	NUFIP2,SMARCB1,TMEM229B
miR-4747-5p (and other miRNAs w/seed GGGAAGG)	mature microRNA	0.00916	AP2M1,CYP26B1,DENND2B,GTPBP3,SHMT2,ZNF385A
RUNX3	transcription regulator	0.00922	LOX,SGCD,VIM
DMP1	other	0.00935	ADAMTSL2,SLC6A9
NFIB	transcription regulator	0.00935	CACNA2D2,LOX
miR-6762-5p (and other miRNAs w/seed GGGGCCA)	mature microRNA	0.0095	CYP26B1,LRRC56,NME3,PCDH1,SLC6A9,TMEM229B,VASN
FOS	transcription regulator	0.0099	GREB1,LOX,LPL,LRP8,UTRN,VIM
ANTXR2	transmembrane receptor	0.0101	VIM
NSD3	enzyme	0.0101	VIM
RNF187	enzyme	0.0101	HBEGF
CHD5	enzyme	0.0101	VIM
SPRED2	cytokine	0.0101	VIM
MYLIP	enzyme	0.0101	LRP8
CLASP2	other	0.0101	SNAP25
PTPN23	phosphatase	0.0101	VIM
G protein	complex	0.0101	CYP1B1
RRAD	enzyme	0.0101	LPL
EMP2	other	0.0101	CAV1
APPL1	other	0.0101	SNAP25
GLUD1	enzyme	0.0101	LPL
RAB3B	enzyme	0.0101	SNAP25
RAB11FIP1	other	0.0101	VIM
d18:1/48:2 omega-O-linoleoyl-ceramide	chemical - endogenous mammalian	0.0101	HBEGF
RASSF1	other	0.0102	CAV1,HBEGF
ESR2	ligand-dependent nuclear receptor	0.0106	CAV1,COL5A3,DAB2,RORC,VIM
KDM5B	transcription regulator	0.0107	CAV1,GREB1,STAT5A
Tgf beta	group	0.0109	DAB2,LOX,RORC,VIM
FSH	complex	0.011	CLEC11A,DAB2,DHRS3,LOX,SNAP25
AKT2	kinase	0.0111	PALLD,VIM
REST	transcription regulator	0.0113	CMKLR1,SNAP25,SYT7
dihydrotestosterone	chemical - endogenous mammalian	0.012	ANO1,CMKLR1,COL5A3,LOX,LPL
LPL	enzyme	0.012	FABP3,LPL
AIP	transcription regulator	0.012	CMKLR1,CYP1B1
TIMP3	other	0.012	LRP8,VIM
TREM2	transmembrane receptor	0.012	LOX,LPL
miR-4283 (miRNAs w/seed GGGGCUC)	mature microRNA	0.0124	COL5A3,LAT2,PCDH1,SMARCB1,TAGLN2
hydrocortisone	chemical - endogenous mammalian	0.0125	LOX,LPL,STAT5A
ESRRG	ligand-dependent nuclear receptor	0.0125	KLK1,LPL
KLF15	transcription regulator	0.013	CMKLR1,FABP3
choline plasmalogens	chemical - endogenous mammalian	0.0135	CAV1
ITPR	group	0.0135	CYP1B1
NR2F1-AS1	other	0.0135	VIM
GLIPR2	other	0.0135	VIM
SLCO1C1	transporter	0.0135	HR
DIO1	enzyme	0.0135	HR
mir-138	microRNA	0.0135	VIM
SPRY4-IT1	other	0.0135	VIM
MRAS	enzyme	0.0135	VIM
SGCB	other	0.0135	SGCD
SGCG	other	0.0135	SGCD
EEF2K	kinase	0.0135	VIM
RAB7A	enzyme	0.0135	VIM
LRRC8C	ion channel	0.0135	LPL
OTUB1	enzyme	0.0135	GREB1
SRGN	other	0.0135	VIM
trehalose	chemical - endogenous mammalian	0.0135	VIM
miR-3083-5p (and other miRNAs w/seed GGCUGGG)	mature microRNA	0.014	AP2M1,DNASE2,ERGIC3,PCDH1,SH3BP2,SLC35D2,SLC6A9,THOC6
ONECUT1	transcription regulator	0.0141	CACNA1D,COL5A3,EHF,LPL
Nr1h	group	0.0142	LAT2,LPL,SYT7
NR4A1	ligand-dependent nuclear receptor	0.0142	EHF,LPL,RPS6KA1,TAGLN2
GLI1	transcription regulator	0.0144	CAV1,RPS6KA1,VIM
PRL	cytokine	0.0146	CAV1,PDLIM4,STAT5A,VIM
prostaglandin E2	chemical - endogenous mammalian	0.0147	FSTL3,LOX,RORC,VIM
HGF	growth factor	0.0149	CAV1,EHF,HBEGF,LRP8,VIM
FOXC2	transcription regulator	0.015	LPL,VIM
RXRG	ligand-dependent nuclear receptor	0.015	FABP3,LPL
IL5	cytokine	0.0155	HBEGF,IFI30,METRNL,VIM
STEAP3	transporter	0.0155	CYP1B1,LOX
miR-7515 (miRNAs w/seed GAAGGGA)	mature microRNA	0.0156	DAB2,GTPBP3,SCRN2,TAGLN2
QKI	other	0.016	CAV1,VIM
Pln	other	0.016	FABP3,VIM
miR-6751-5p (and other miRNAs w/seed UGGGGGU)	mature microRNA	0.0162	CACNA2D2,COL5A3,KLK1,PCDH1,PSD,ZNF385A
miR-145-5p (and other miRNAs w/seed UCCAGUU)	mature microRNA	0.0166	DAB2,IFI30,VASN
miR-1245a (and other miRNAs w/seed AGUGAUC)	mature microRNA	0.0166	CAV1,DNASE2
FASN	enzyme	0.0166	CAV1,LPL
BCAR4	other	0.0168	VIM
CRK	other	0.0168	CAV1
CBR3-AS1	other	0.0168	VIM
MIR4269	microRNA	0.0168	TEAD4
APAF1	other	0.0168	VIM
SMN1/SMN2	other	0.0168	UTRN
EFEMP1	enzyme	0.0168	VIM
4-aminophenol	chemical - endogenous mammalian	0.0168	VIM
RETN	other	0.0171	FABP3,LPL
FGF2	growth factor	0.0174	CAV1,HBEGF,LOX,TEAD4,VIM
IGF2	growth factor	0.0183	ARHGEF2,CYP1B1,HBEGF
miR-5104b-5p (and other miRNAs w/seed GGGCCAU)	mature microRNA	0.0183	MADD,PCDH1,TMEM229B
UCP1	transporter	0.0183	ARHGEF2,SHMT2,SLC6A9
PRKAG3	other	0.0186	IFI30,REV3L,RORC
TP53	transcription regulator	0.0188	CAV1,CYP26B1,EBAG9,FABP3,FSTL3,HBEGF,IFI30,LOX,SMARCB1,VASN,VIM
miR-6864-5p (miRNAs w/seed UGAAGGG)	mature microRNA	0.0192	CMKLR1,SCRN2,SGCD
miR-328-5p (and other miRNAs w/seed GGGGGGC)	mature microRNA	0.0195	ADAMTSL2,COL5A3,FSTL3,PCDH1,SH3BP1,SMARCB1,ZNF385A
miR-6840-5p (miRNAs w/seed CCCCCGG)	mature microRNA	0.0198	LRRC56,PCDH1,ZNF385A
NPY	other	0.0199	KLK1,LPL
PLN	transporter	0.0199	FABP3,VIM
miR-1260a (and other miRNAs w/seed UCCCACC)	mature microRNA	0.02	CMKLR1,LAT2,PCDH1,TMEM229B
miR-4713-3p (miRNAs w/seed GGGAUCC)	mature microRNA	0.0201	AP2M1,FSTL3,RPS6KA1
BICC1	other	0.0202	HBEGF
ZDHHC2	enzyme	0.0202	VIM
CLDN1	other	0.0202	VIM
ZFP36L2	transcription regulator	0.0202	SNAP25
Pzp	other	0.0202	LPL
DAB2IP	other	0.0202	VIM
PPM1B	phosphatase	0.0202	HBEGF
SSPN	other	0.0202	UTRN
CUL7	enzyme	0.0202	VIM
PPID	enzyme	0.0202	VIM
MTUS1	other	0.0202	VIM
3-hydroxyanthranilic acid	chemical - endogenous mammalian	0.0202	RORC
F2RL1	G-protein coupled receptor	0.0205	CAV1,HBEGF
NEUROG1	transcription regulator	0.0205	FABP3,TMTC2
DIO3	enzyme	0.021	GREB1,HR,LRP8
miR-6746-5p (miRNAs w/seed CGGGAGA)	mature microRNA	0.021	HR,PCDH1,STARD8
miR-192-5p (and other miRNAs w/seed UGACCUA)	mature microRNA	0.0211	SGCD,SUPT4H1
EPAS1	transcription regulator	0.0213	CAV1,LOX,LPL
NR5A1	ligand-dependent nuclear receptor	0.0217	CYP26B1,VIM
PTGS2	enzyme	0.0226	CYP1B1,HBEGF,LPL
EGF	growth factor	0.0227	CAV1,HBEGF,RPS6KA1,SNAP25,VIM
miR-12192-5p (and other miRNAs w/seed GUGGGGU)	mature microRNA	0.0231	CACNA2D2,CYP26B1,HBEGF,NME3,SGCD
miR-6846-5p (and other miRNAs w/seed GGGGGCU)	mature microRNA	0.0234	ADAMTSL2,ARHGEF2,CACNA2D2,CYP26B1,PCDH1,SYT7,ZNF385A
L-type Calcium Channel	complex	0.0235	CACNA1D
cAMP-Gef	group	0.0235	CYP1B1
MRPS18B	other	0.0235	VIM
C1orf61	other	0.0235	VIM
FAT1	other	0.0235	VIM
QRFP	other	0.0235	LPL
LRP2	transporter	0.0235	DAB2
PTBP3	other	0.0235	VIM
PDK1	kinase	0.0235	VIM
PGK1	kinase	0.0235	VIM
farnesyl transferase	complex	0.0235	HBEGF
miR-212-5p (miRNAs w/seed CCUUGGC)	mature microRNA	0.0236	DNASE2,METRNL,SUPT4H1
POR	enzyme	0.0236	GREB1,LPL,TMEM229B
HOXA9	transcription regulator	0.0236	LAT2,PCDH1,VIM
miR-6835-5p (and other miRNAs w/seed GGGGGUA)	mature microRNA	0.024	CACNA2D2,COL5A3,KLK1,PCDH1,PSD
INHBA	growth factor	0.0243	ECSCR,FSTL3,LOX
ZEB1	transcription regulator	0.0248	LOX,VIM
RC3H1	enzyme	0.0248	IFI30,SHMT2
thyroid hormone	chemical - endogenous mammalian	0.025	HR,LPL,VIM
BDNF	growth factor	0.025	NECAB3,SNAP25,VASN,VIM
NFATC2	transcription regulator	0.0257	DAB2,RORC,STAT5A
STAT1	transcription regulator	0.0258	GREB1,IFI30,RORC,SMARCB1
MEDAG	other	0.0268	LPL
GPAT3	enzyme	0.0268	LPL
CACNA1C	ion channel	0.0268	CAV1
DANCR	other	0.0268	VIM
OVOL1	transcription regulator	0.0268	TEAD4
LAX1	other	0.0268	LAT2
TAF1C	transcription regulator	0.0268	TEAD4
IL23R	transmembrane receptor	0.0268	RORC
DLG4	kinase	0.0268	LRP8
DNAJB6	transcription regulator	0.0268	VIM
CCAT2	other	0.0268	VIM
PROKR1	G-protein coupled receptor	0.0268	VIM
MUC4	other	0.0268	VIM
SERPINH1	other	0.0268	VIM
G protein alphai	group	0.0268	CMKLR1,TAGLN2
PRKCA	kinase	0.0275	CAV1,LPL
miR-876-5p (and other miRNAs w/seed GGAUUUC)	mature microRNA	0.0275	PALLD,VIM
miR-8081 (miRNAs w/seed UUGAGUC)	mature microRNA	0.0281	EBAG9,SHMT2
ERG	transcription regulator	0.0286	ARHGEF2,UTRN,VIM
IL4	cytokine	0.0288	ANO1,HBEGF,IFI30,LPL,METRNL,SH3BP2,STAT5A,VIM
NTRK2	kinase	0.0288	SNAP25,VIM
HIF1A	transcription regulator	0.0294	CAV1,LOX,RORC,VIM
miR-377-3p (miRNAs w/seed UCACACA)	mature microRNA	0.0297	CYP1B1,LPL,MADD
phosphatidylcholine	chemical - endogenous mammalian	0.0301	CAV1
Shc	group	0.0301	LPL
LRRC32	other	0.0301	VIM
AGRN	other	0.0301	UTRN
PRRX1	transcription regulator	0.0301	PALLD
PDGF (family)	group	0.0301	VIM
CTNND1	other	0.0301	VIM
miR-3662 (miRNAs w/seed AAAAUGA)	mature microRNA	0.0301	SUPT4H1
IL22RA1	transmembrane receptor	0.0301	HBEGF
PARP2	enzyme	0.0301	LPL
CAPN1	peptidase	0.0301	RORC
HIC1	transcription regulator	0.0301	LRP8
SLC30A3	transporter	0.0301	SNAP25
heparin	chemical - endogenous mammalian	0.0309	LPL,VIM
ARNT	transcription regulator	0.0316	CAV1,CYP1B1
miR-3179 (miRNAs w/seed GAAGGGG)	mature microRNA	0.0316	CLEC11A,GTPBP3,SCRN2,ZNF385A
PKD1	ion channel	0.0321	DENND2B,HBEGF,LOX
MYC	transcription regulator	0.0328	CAV1,GREB1,KLK1,LOX,SHMT2,TAGLN2,TEAD4,VIM
miR-3191-3p (miRNAs w/seed GGGGACG)	mature microRNA	0.0329	HBEGF,PCDH1,VASN
ERK	group	0.0333	CAV1,HBEGF,RORC
miR-193a-3p (and other miRNAs w/seed ACUGGCC)	mature microRNA	0.0333	AP2M1,SHMT2,SLC35D2
Cd33	other	0.0334	LOX
ANKRD17	other	0.0334	HBEGF
SRD5A2	enzyme	0.0334	LPL
LOXL2	enzyme	0.0334	VIM
ARHGAP5	enzyme	0.0334	LOX
HSF4	transcription regulator	0.0334	VIM
GFAP	other	0.0334	VIM
Ncoa6	transcription regulator	0.0334	LPL
miR-4659a-3p (and other miRNAs w/seed UUCUUCU)	mature microRNA	0.0345	EHF,HBEGF,UTRN
NPC1	transporter	0.0352	CAV1,LPL
MAFB	transcription regulator	0.0352	CMKLR1,OLFML3
ESRRA	transcription regulator	0.0352	FABP3,LPL
miR-6967-5p (and other miRNAs w/seed AGGGAGG)	mature microRNA	0.0363	CMKLR1,CYP26B1,SMARCB1,TMEM229B,ZNF385A
WWC1	transcription regulator	0.0366	VIM
FZD8	G-protein coupled receptor	0.0366	VIM
RLIM	enzyme	0.0366	VIM
NAA10	enzyme	0.0366	FABP3
LIPG	enzyme	0.0366	LPL
HNRNPAB	enzyme	0.0366	VIM
LCN2	transporter	0.0367	TAGLN2,VIM
N-cor	group	0.039	DHRS3,HBEGF
MYOCD	transcription regulator	0.0397	ANO1,CACNA1D
miR-1275 (and other miRNAs w/seed UGGGGGA)	mature microRNA	0.0398	AP2M1,COL5A3,PCDH1,SYT7,TMTC2,ZNF385A
MEG3	other	0.0399	VIM
SLC30A7	transporter	0.0399	FABP3
SOX5	transcription regulator	0.0399	RORC
CCAT1	other	0.0399	VIM
MED16	transcription regulator	0.0399	VIM
CLCA2	ion channel	0.0399	VIM
USP4	peptidase	0.0399	RORC
PAX4	transcription regulator	0.0399	VIM
SDCBP	enzyme	0.0399	VIM
ID4	transcription regulator	0.0399	VIM
HULC	other	0.0399	VIM
miR-193b-5p (miRNAs w/seed GGGGUUU)	mature microRNA	0.0401	DNASE2,HBEGF,RORC
miR-4708-5p (miRNAs w/seed GAGAUGC)	mature microRNA	0.0405	COL5A3,SMARCB1
miR-6880-3p (miRNAs w/seed CGCCUUC)	mature microRNA	0.0405	IFI30,INCA1
PLA2G10	enzyme	0.0413	DHRS3,RORC
FOLR1	transporter	0.0413	DNASE2,TAGLN2
miR-3126-5p (and other miRNAs w/seed GAGGGAC)	mature microRNA	0.0415	PDLIM4,TAGLN2,TMEM229B
cholesterol	chemical - endogenous mammalian	0.0419	CAV1,HBEGF,LPL
miR-133a-5p (and other miRNAs w/seed CUGGUAA)	mature microRNA	0.0421	STARD8,VIM
FOXA1	transcription regulator	0.0421	GREB1,STAT5A
MKNK1	kinase	0.0429	SNAP25,VIM
miR-519d-5p (miRNAs w/seed CUCCAAA)	mature microRNA	0.0429	CYP1B1,PCDH1
BMP6	growth factor	0.0429	CYP1B1,HBEGF
Ahr-Arnt	complex	0.0432	CYP1B1
PYY	other	0.0432	CACNA1D
YWHAG	other	0.0432	UTRN
TIGIT	other	0.0432	RORC
HOXA4	transcription regulator	0.0432	TAGLN2
HOXA1	transcription regulator	0.0432	DAB2
N-acetylglucosamine	chemical - endogenous mammalian	0.0432	RORC
miR-3594-5p (and other miRNAs w/seed CCAGGGC)	mature microRNA	0.0433	CYP26B1,GTPBP3,METRNL,PCDH1,TMEM229B
miR-1538 (and other miRNAs w/seed GGCCCGG)	mature microRNA	0.0433	PSD,RPS6KA1,SHANK1
Rxr	group	0.0437	HBEGF,HR
miR-4293 (miRNAs w/seed AGCCUGA)	mature microRNA	0.0437	OLFML3,THOC6
miR-5129-5p (and other miRNAs w/seed UGUGGGG)	mature microRNA	0.0438	CYP26B1,SGCD,SH3BP1,SYT7
NR1H2	ligand-dependent nuclear receptor	0.0445	LPL,LRP8
miR-3072 (and other miRNAs w/seed GCCCCCU)	mature microRNA	0.0452	CYP26B1,MADD,PCDH1,ZNF385A
miR-3202 (miRNAs w/seed GGAAGGG)	mature microRNA	0.0455	CYP26B1,GTPBP3,SYT7,ZNF385A
octanoic acid	chemical - endogenous mammalian	0.0464	LPL
Ahr-aryl hydrocarbon-Arnt	complex	0.0464	CYP1B1
SELENOS	other	0.0464	CAV1
UCP2	transporter	0.0464	LPL
CBS/CBSL	enzyme	0.0464	LOX
mir-33	microRNA	0.0464	LPL
PTPRE	phosphatase	0.0464	STAT5A
CCN5	growth factor	0.0464	LPL
SAT1	enzyme	0.0464	LPL
LAMC1	other	0.0464	VIM
NR1D2	ligand-dependent nuclear receptor	0.0464	FABP3
Cux1	transcription regulator	0.0464	DAB2
SOCS2	other	0.0464	STAT5A
miR-3677-3p (miRNAs w/seed UCGUGGG)	mature microRNA	0.0469	MADD,TAGLN2
INSIG1	other	0.0469	LPL,STAT5A
SOX9	transcription regulator	0.0469	CYP26B1,TEAD4
miR-4731-5p (miRNAs w/seed GCUGGGG)	mature microRNA	0.047	CACNA2D2,DNASE2,ERGIC3,RORC,SLC6A9,TMEM229B
miR-361-3p (miRNAs w/seed CCCCCAG)	mature microRNA	0.0473	EHF,PCDH1,RORC,SLC6A9
D-glucose	chemical - endogenous mammalian	0.0475	ANO1,CAV1,LPL,SNAP25,TAGLN2
NFYB	transcription regulator	0.0478	COL5A3,VIM
miR-3616-3p (miRNAs w/seed GAGGGCA)	mature microRNA	0.048	NECAB3,SH3BP1,SLC6A9,SYT7
MMP3	peptidase	0.0486	THOC6,VIM
CGA	other	0.0486	HR,STAT5A
miR-431-5p (and other miRNAs w/seed GUCUUGC)	mature microRNA	0.0494	EHF,LAT2
PPARŒ±-RXRŒ±	complex	0.0496	LPL
TCF/LEF	group	0.0496	VIM
WDR5	transcription regulator	0.0496	VIM
RXFP2	G-protein coupled receptor	0.0496	HR
ZNF148	transcription regulator	0.0496	VIM
FKBP5	enzyme	0.0496	LPL
Mir200	group	0.0496	LOX
CDK5	kinase	0.0496	LPL
CD5	transmembrane receptor	0.0496	RORC
pyruvaldehyde	chemical - endogenous mammalian	0.0496	HBEGF

## Sheet: Intersec_upstream_regulators
¬© 2000-2021 QIAGEN. All rights reserved.
Upstream Regulator	Molecule Type	p-value of overlap	Target Molecules in Dataset	Mechanistic Network
AGT	growth factor	9.32e-06	ADAMTSL2,ANO1,CAV1,DAB2,EHF,HBEGF,LOX,LRP8,PALLD,SGCD,TAGLN2,VIM	20 (3)
miR-4472 (and other miRNAs w/seed GUGGGGG)	mature microRNA	2.1e-05	CACNA2D2,COL5A3,CYP26B1,DHRS3,PCDH1,SH3BP1,SYT7,ZNF385A
miR-4651 (and other miRNAs w/seed GGGGUGG)	mature microRNA	7.3e-05	CACNA2D2,COL5A3,IFI30,NME3,PALLD,PCDH1,PSD,RORC,SGCD,SMARCB1,TMEM229B,ZNF385A
IL17A	cytokine	0.000137	HBEGF,LOX,LPL,METRNL,NME3,VIM	12 (3)
miR-4723-5p (and other miRNAs w/seed GGGGGAG)	mature microRNA	0.000255	AP2M1,COL5A3,CYP26B1,HR,LRP8,PCDH1,SCRN2,SGCD,SYT7,TAGLN2,ZNF385A
NCOR2	transcription regulator	0.000276	HBEGF,LPL,RORC
KRAS	enzyme	0.000294	CAV1,HBEGF,LOX,LRP8,MADD,PALLD,PCDH1,STAT5A,VIM
beta-estradiol	chemical - endogenous mammalian	0.000366	ANO1,ARHGEF2,CACNA1D,CAV1,CYP1B1,DAB2,FABP3,GREB1,HBEGF,LPL,PSD,RORC,SLC6A9,STAT5A,VIM	26 (6)
miR-125b-2-3p (and other miRNAs w/seed CAAGUCA)	mature microRNA	0.000378	AP2M1,KLK1
NCOA6	transcription regulator	0.000378	GREB1,LPL
MAPK1	kinase	0.000429	CAV1,IFI30,LOX,SUOX,VIM	12 (3)
CAT	enzyme	0.000485	CAV1,CYP1B1,VIM
PPARG	ligand-dependent nuclear receptor	0.00049	CAV1,DHRS3,FABP3,HR,LPL,RORC,VIM
Pdgfr	group	0.000552	HBEGF,VIM
TNF	cytokine	0.000564	CAV1,CMKLR1,CYP1B1,CYP26B1,DHRS3,EHF,HBEGF,LOX,LPL,METRNL,NME3,STAT5A,SUPT4H1,VIM	26 (6)
ITGB1	transmembrane receptor	0.000571	LOX,OLFML3,RORC,VIM	11 (3)
ADIPOQ	other	0.00068	CMKLR1,CYP1B1,FABP3,HBEGF,LPL
GPI	enzyme	0.000758	CAV1,VIM
TGFB1	growth factor	0.000811	ARHGEF2,CAV1,DAB2,FSTL3,HBEGF,IFI30,LOX,LPL,METRNL,RORC,SHMT2,STAT5A,VIM	28 (9)
mir-140	microRNA	0.000873	LOX,VIM
UBA1	enzyme	0.00113	TAGLN2,VIM
FABP5	transporter	0.00113	FABP3,RORC
DAG1	transmembrane receptor	0.00141	SGCD,UTRN
SOCS6	other	0.00157	HBEGF,STAT5A
SFTPA1	transporter	0.00158	CYP1B1,HBEGF,LOX
Ins1	other	0.00182	AP2M1,FABP3,LPL,STAT5A,VIM	9 (2)
RARA	ligand-dependent nuclear receptor	0.00217	CYP26B1,DHRS3,GREB1,RORC
progesterone	chemical - endogenous mammalian	0.00218	CAV1,CYP1B1,HBEGF,LPL,PCDH1,STAT5A,VIM	22 (5)
RARG	ligand-dependent nuclear receptor	0.00223	CYP26B1,DHRS3,GREB1
IL1B	cytokine	0.00227	CYP1B1,DAB2,EHF,HBEGF,LOX,METRNL,RORC,STAT5A,VIM	21 (4)
TREM1	transmembrane receptor	0.00234	FABP3,HBEGF,LPL,LRFN4
Mt1	other	0.00245	LPL,RORC
SAMSN1	other	0.00246	DAB2,HBEGF,STAT5A
SNCA	enzyme	0.00251	CACNA1D,DHRS3,METRNL,PSD,SORCS3
TAF4	transcription regulator	0.00269	EHF,HBEGF,OLFML3
VAV3	cytokine	0.00285	CAV1,HBEGF
mir-431	microRNA	0.00294	EHF
ETF1	translation regulator	0.00294	UTRN
CAV2	other	0.00294	CAV1
3-deoxyglucosone	chemical - endogenous mammalian	0.00294	HBEGF
Ige	complex	0.00302	CAV1,HBEGF,RPS6KA1,STAT5A,VIM
MIR124	group	0.00307	CAV1,VIM
NFATC1	transcription regulator	0.00312	CYP1B1,RORC,UTRN
JAK	group	0.00329	STAT5A,VIM
HOXA7	transcription regulator	0.00329	LAT2,VIM
NRG1	growth factor	0.0033	CAV1,UTRN,VIM
ESR1	ligand-dependent nuclear receptor	0.00351	CAV1,CYP1B1,GREB1,RORC,STAT5A
miR-7844-5p (miRNAs w/seed AAACUAG)	mature microRNA	0.00352	IFI30,VIM
TAZ	enzyme	0.00358	CAV1,CYP1B1,LOX
miR-1237-5p (and other miRNAs w/seed GGGGGCG)	mature microRNA	0.00374	ADAMTSL2,ARHGEF2,CYP26B1,PCDH1,SH3BP1,SLC6A9,ZNF385A
mevalonic acid	chemical - endogenous mammalian	0.00375	LPL,RORC
INHA	growth factor	0.00378	ADAMTSL2,CYP1B1,CYP26B1
KLF11	transcription regulator	0.0043	CAV1,FABP3,LOX
miR-6762-5p (and other miRNAs w/seed GGGGCCA)	mature microRNA	0.00441	CYP26B1,LRRC56,NME3,PCDH1,SLC6A9,TMEM229B,VASN
OSM	cytokine	0.00455	ARHGEF2,CYP1B1,DHRS3,HBEGF,KLK1,VIM
REL	transcription regulator	0.00465	DNAH1,HBEGF,RORC,VIM
IFNG	cytokine	0.00479	CAV1,EHF,HBEGF,IFI30,LAT2,LOX,LPL,METRNL,RORC,SYT7	15 (3)
5-hydroxytryptamine	chemical - endogenous mammalian	0.00498	CYP1B1,HBEGF,RPS6KA1
FOS	transcription regulator	0.00502	GREB1,LOX,LPL,LRP8,UTRN,VIM
2-methoxyestradiol	chemical - endogenous mammalian	0.00503	CAV1,LOX	12 (3)
DDIT3	transcription regulator	0.00522	LOX,STAT5A,VIM	10 (3)
miR-1964-5p (and other miRNAs w/seed GCUGGAG)	mature microRNA	0.00534	EHF,RORC,TMEM229B
FOXM1	transcription regulator	0.00547	CAV1,LOX,VIM	12 (3)
Tgf beta receptor	complex	0.00588	RORC
RNU1-1	other	0.00588	HBEGF
KDM4B	enzyme	0.00588	VIM
CNGA2	ion channel	0.00588	CYP26B1
APBA1	transporter	0.00588	LRP8
TIAM2	enzyme	0.00588	VIM
DRP2	other	0.00588	UTRN
CLCA1	ion channel	0.00588	ANO1
RPS4Y1	other	0.00588	VIM
oleylamide	chemical - endogenous mammalian	0.00588	LPL
3-hydroxykynurenine	chemical - endogenous mammalian	0.00588	RORC
POSTN	other	0.00589	LOX,VIM
ESR2	ligand-dependent nuclear receptor	0.00593	CAV1,COL5A3,DAB2,RORC,VIM	9 (2)
RAS	group	0.00598	ARHGEF2,CAV1,VIM
miR-4423-5p (miRNAs w/seed GUUGCCU)	mature microRNA	0.00612	NUFIP2,SMARCB1,TMEM229B
RUNX3	transcription regulator	0.00625	LOX,SGCD,VIM
EP300	transcription regulator	0.00638	DHRS3,GREB1,RORC,RPS6KA1,UTRN
Tgf beta	group	0.00668	DAB2,LOX,RORC,VIM	18 (3)
dihydrotestosterone	chemical - endogenous mammalian	0.00672	ANO1,CMKLR1,COL5A3,LOX,LPL
TP53	transcription regulator	0.00673	CAV1,CYP26B1,EBAG9,FABP3,FSTL3,HBEGF,IFI30,LOX,SMARCB1,VASN,VIM	12 (3)
miR-4283 (miRNAs w/seed GGGGCUC)	mature microRNA	0.00693	COL5A3,LAT2,PCDH1,SMARCB1,TAGLN2
DMP1	other	0.00712	ADAMTSL2,SLC6A9
NFIB	transcription regulator	0.00712	CACNA2D2,LOX
KDM5B	transcription regulator	0.00725	CAV1,GREB1,STAT5A
miR-132-5p (miRNAs w/seed CCGUGGC)	mature microRNA	0.0077	CYP26B1,DHRS3,FSTL3
RASSF1	other	0.00778	CAV1,HBEGF
miR-6751-5p (and other miRNAs w/seed UGGGGGU)	mature microRNA	0.00841	CACNA2D2,COL5A3,KLK1,PCDH1,PSD,ZNF385A
HGF	growth factor	0.00843	CAV1,EHF,HBEGF,LRP8,VIM
AKT2	kinase	0.00846	PALLD,VIM
hydrocortisone	chemical - endogenous mammalian	0.00849	LOX,LPL,STAT5A
ONECUT1	transcription regulator	0.00867	CACNA1D,COL5A3,EHF,LPL
NR4A1	ligand-dependent nuclear receptor	0.00878	EHF,LPL,RPS6KA1,TAGLN2
ANTXR2	transmembrane receptor	0.0088	VIM
NSD3	enzyme	0.0088	VIM
RNF187	enzyme	0.0088	HBEGF
CHD5	enzyme	0.0088	VIM
SPRED2	cytokine	0.0088	VIM
MYLIP	enzyme	0.0088	LRP8
PTPN23	phosphatase	0.0088	VIM
G protein	complex	0.0088	CYP1B1
RRAD	enzyme	0.0088	LPL
EMP2	other	0.0088	CAV1
GLUD1	enzyme	0.0088	LPL
RAB11FIP1	other	0.0088	VIM
d18:1/48:2 omega-O-linoleoyl-ceramide	chemical - endogenous mammalian	0.0088	HBEGF
tretinoin	chemical - endogenous mammalian	0.00898	CYP26B1,DAB2,DHRS3,HBEGF,PALLD,RORC,SH3BP1,VIM	9 (2)
prostaglandin E2	chemical - endogenous mammalian	0.00911	FSTL3,LOX,RORC,VIM	21 (5)
LPL	enzyme	0.00917	FABP3,LPL	9 (3)
AIP	transcription regulator	0.00917	CMKLR1,CYP1B1
TIMP3	other	0.00917	LRP8,VIM
TREM2	transmembrane receptor	0.00917	LOX,LPL
miR-328-5p (and other miRNAs w/seed GGGGGGC)	mature microRNA	0.00944	ADAMTSL2,COL5A3,FSTL3,PCDH1,SH3BP1,SMARCB1,ZNF385A
ESRRG	ligand-dependent nuclear receptor	0.00953	KLK1,LPL
IL5	cytokine	0.00957	HBEGF,IFI30,METRNL,VIM
Nr1h	group	0.00968	LAT2,LPL,SYT7
FMR1	translation regulator	0.00968	CYP1B1,SHANK1,TAGLN2
miR-7515 (miRNAs w/seed GAAGGGA)	mature microRNA	0.00969	DAB2,GTPBP3,SCRN2,TAGLN2
GLI1	transcription regulator	0.00986	CAV1,RPS6KA1,VIM
FGF2	growth factor	0.00987	CAV1,HBEGF,LOX,TEAD4,VIM	13 (4)
KLF15	transcription regulator	0.0099	CMKLR1,FABP3
miR-3070-5p (and other miRNAs w/seed GCCCCUG)	mature microRNA	0.0106	LAT2,RORC,STAT5A,TEAD4
LEP	growth factor	0.0113	CAV1,FABP3,LPL,RORC,VIM
miR-145-5p (and other miRNAs w/seed UCCAGUU)	mature microRNA	0.0113	DAB2,IFI30,VASN
FOXC2	transcription regulator	0.0114	LPL,VIM
RXRG	ligand-dependent nuclear receptor	0.0114	FABP3,LPL
miR-6846-5p (and other miRNAs w/seed GGGGGCU)	mature microRNA	0.0115	ADAMTSL2,ARHGEF2,CACNA2D2,CYP26B1,PCDH1,SYT7,ZNF385A
choline plasmalogens	chemical - endogenous mammalian	0.0117	CAV1
ITPR	group	0.0117	CYP1B1
NR2F1-AS1	other	0.0117	VIM
GLIPR2	other	0.0117	VIM
SLCO1C1	transporter	0.0117	HR
DIO1	enzyme	0.0117	HR
mir-138	microRNA	0.0117	VIM
SPRY4-IT1	other	0.0117	VIM
MRAS	enzyme	0.0117	VIM
SGCB	other	0.0117	SGCD
SGCG	other	0.0117	SGCD
EEF2K	kinase	0.0117	VIM
RAB7A	enzyme	0.0117	VIM
LRRC8C	ion channel	0.0117	LPL
OTUB1	enzyme	0.0117	GREB1
SRGN	other	0.0117	VIM
trehalose	chemical - endogenous mammalian	0.0117	VIM
STEAP3	transporter	0.0119	CYP1B1,LOX
miR-185-3p (and other miRNAs w/seed GGGGCUG)	mature microRNA	0.0122	ERGIC3,LAT2,MADD,PCDH1,SLC6A9,SMARCB1,SYT7
QKI	other	0.0123	CAV1,VIM
Pln	other	0.0123	FABP3,VIM
miR-1260a (and other miRNAs w/seed UCCCACC)	mature microRNA	0.0125	CMKLR1,LAT2,PCDH1,TMEM229B
IGF2	growth factor	0.0125	ARHGEF2,CYP1B1,HBEGF
miR-5104b-5p (and other miRNAs w/seed GGGCCAU)	mature microRNA	0.0125	MADD,PCDH1,TMEM229B
UCP1	transporter	0.0125	ARHGEF2,SHMT2,SLC6A9
miR-1245a (and other miRNAs w/seed AGUGAUC)	mature microRNA	0.0127	CAV1,DNASE2
FASN	enzyme	0.0127	CAV1,LPL
RETN	other	0.0131	FABP3,LPL
miR-6864-5p (miRNAs w/seed UGAAGGG)	mature microRNA	0.0132	CMKLR1,SCRN2,SGCD
miR-12192-5p (and other miRNAs w/seed GUGGGGU)	mature microRNA	0.0133	CACNA2D2,CYP26B1,HBEGF,NME3,SGCD
miR-6840-5p (miRNAs w/seed CCCCCGG)	mature microRNA	0.0136	LRRC56,PCDH1,ZNF385A
miR-4713-3p (miRNAs w/seed GGGAUCC)	mature microRNA	0.0138	AP2M1,FSTL3,RPS6KA1
miR-6835-5p (and other miRNAs w/seed GGGGGUA)	mature microRNA	0.0138	CACNA2D2,COL5A3,KLK1,PCDH1,PSD
DIO3	enzyme	0.0145	GREB1,HR,LRP8
BCAR4	other	0.0146	VIM
CRK	other	0.0146	CAV1
CBR3-AS1	other	0.0146	VIM
MIR4269	microRNA	0.0146	TEAD4
APAF1	other	0.0146	VIM
SMN1/SMN2	other	0.0146	UTRN
EFEMP1	enzyme	0.0146	VIM
4-aminophenol	chemical - endogenous mammalian	0.0146	VIM
EPAS1	transcription regulator	0.0147	CAV1,LOX,LPL
NPY	other	0.0153	KLK1,LPL
PGR	ligand-dependent nuclear receptor	0.0153	GREB1,PCDH1
PLN	transporter	0.0153	FABP3,VIM
MYC	transcription regulator	0.0153	CAV1,GREB1,KLK1,LOX,SHMT2,TAGLN2,TEAD4,VIM
PTGS2	enzyme	0.0156	CYP1B1,HBEGF,LPL
F2RL1	G-protein coupled receptor	0.0157	CAV1,HBEGF
miR-192-5p (and other miRNAs w/seed UGACCUA)	mature microRNA	0.0162	SGCD,SUPT4H1
STAT1	transcription regulator	0.0162	GREB1,IFI30,RORC,SMARCB1
miR-212-5p (miRNAs w/seed CCUUGGC)	mature microRNA	0.0163	DNASE2,METRNL,SUPT4H1
POR	enzyme	0.0163	GREB1,LPL,TMEM229B
HOXA9	transcription regulator	0.0163	LAT2,PCDH1,VIM
NR5A1	ligand-dependent nuclear receptor	0.0167	CYP26B1,VIM
INHBA	growth factor	0.0168	ECSCR,FSTL3,LOX
thyroid hormone	chemical - endogenous mammalian	0.0173	HR,LPL,VIM
BICC1	other	0.0175	HBEGF
ZDHHC2	enzyme	0.0175	VIM
CLDN1	other	0.0175	VIM
Pzp	other	0.0175	LPL
DAB2IP	other	0.0175	VIM
PPM1B	phosphatase	0.0175	HBEGF
SSPN	other	0.0175	UTRN
CUL7	enzyme	0.0175	VIM
PPID	enzyme	0.0175	VIM
MTUS1	other	0.0175	VIM
3-hydroxyanthranilic acid	chemical - endogenous mammalian	0.0175	RORC
NFATC2	transcription regulator	0.0178	DAB2,RORC,STAT5A
HIF1A	transcription regulator	0.0186	CAV1,LOX,RORC,VIM
ZEB1	transcription regulator	0.0191	LOX,VIM
RC3H1	enzyme	0.0191	IFI30,SHMT2
miR-6752-5p (and other miRNAs w/seed GGGGGUG)	mature microRNA	0.0196	COL5A3,KLK1,PCDH1,PSD,SLC6A9,TMEM229B,ZNF385A
ERG	transcription regulator	0.0198	ARHGEF2,UTRN,VIM
miR-4747-5p (and other miRNAs w/seed GGGAAGG)	mature microRNA	0.0198	AP2M1,CYP26B1,GTPBP3,SHMT2,ZNF385A
miR-3083-5p (and other miRNAs w/seed GGCUGGG)	mature microRNA	0.0201	AP2M1,DNASE2,ERGIC3,PCDH1,SLC35D2,SLC6A9,THOC6
L-type Calcium Channel	complex	0.0204	CACNA1D
cAMP-Gef	group	0.0204	CYP1B1
MRPS18B	other	0.0204	VIM
C1orf61	other	0.0204	VIM
FAT1	other	0.0204	VIM
QRFP	other	0.0204	LPL
LRP2	transporter	0.0204	DAB2
PTBP3	other	0.0204	VIM
PDK1	kinase	0.0204	VIM
PGK1	kinase	0.0204	VIM
farnesyl transferase	complex	0.0204	HBEGF
G protein alphai	group	0.0206	CMKLR1,TAGLN2
miR-377-3p (miRNAs w/seed UCACACA)	mature microRNA	0.0206	CYP1B1,LPL,MADD
PRKCA	kinase	0.0211	CAV1,LPL
miR-876-5p (and other miRNAs w/seed GGAUUUC)	mature microRNA	0.0211	PALLD,VIM
miR-6967-5p (and other miRNAs w/seed AGGGAGG)	mature microRNA	0.0213	CMKLR1,CYP26B1,SMARCB1,TMEM229B,ZNF385A
miR-8081 (miRNAs w/seed UUGAGUC)	mature microRNA	0.0216	EBAG9,SHMT2
miR-3191-3p (miRNAs w/seed GGGGACG)	mature microRNA	0.0229	HBEGF,PCDH1,VASN
CREBBP	transcription regulator	0.0231	DHRS3,LPL,RPS6KA1,UTRN
ERK	group	0.0232	CAV1,HBEGF,RORC
miR-193a-3p (and other miRNAs w/seed ACUGGCC)	mature microRNA	0.0232	AP2M1,SHMT2,SLC35D2
MEDAG	other	0.0233	LPL
GPAT3	enzyme	0.0233	LPL
CACNA1C	ion channel	0.0233	CAV1
DANCR	other	0.0233	VIM
OVOL1	transcription regulator	0.0233	TEAD4
LAX1	other	0.0233	LAT2
TAF1C	transcription regulator	0.0233	TEAD4
IL23R	transmembrane receptor	0.0233	RORC
DLG4	kinase	0.0233	LRP8
DNAJB6	transcription regulator	0.0233	VIM
CCAT2	other	0.0233	VIM
PROKR1	G-protein coupled receptor	0.0233	VIM
MUC4	other	0.0233	VIM
SERPINH1	other	0.0233	VIM
heparin	chemical - endogenous mammalian	0.0238	LPL,VIM
miR-4659a-3p (and other miRNAs w/seed UUCUUCU)	mature microRNA	0.024	EHF,HBEGF,UTRN
ARNT	transcription regulator	0.0243	CAV1,CYP1B1
miR-3594-5p (and other miRNAs w/seed CCAGGGC)	mature microRNA	0.0256	CYP26B1,GTPBP3,METRNL,PCDH1,TMEM229B
miR-4731-5p (miRNAs w/seed GCUGGGG)	mature microRNA	0.0259	CACNA2D2,DNASE2,ERGIC3,RORC,SLC6A9,TMEM229B
phosphatidylcholine	chemical - endogenous mammalian	0.0262	CAV1
Shc	group	0.0262	LPL
LRRC32	other	0.0262	VIM
AGRN	other	0.0262	UTRN
PRRX1	transcription regulator	0.0262	PALLD
PDGF (family)	group	0.0262	VIM
CTNND1	other	0.0262	VIM
miR-3662 (miRNAs w/seed AAAAUGA)	mature microRNA	0.0262	SUPT4H1
IL22RA1	transmembrane receptor	0.0262	HBEGF
PARP2	enzyme	0.0262	LPL
CAPN1	peptidase	0.0262	RORC
HIC1	transcription regulator	0.0262	LRP8
NPC1	transporter	0.0272	CAV1,LPL
MAFB	transcription regulator	0.0272	CMKLR1,OLFML3
ESRRA	transcription regulator	0.0272	FABP3,LPL
miR-149-3p (and other miRNAs w/seed GGGAGGG)	mature microRNA	0.0273	CACNA2D2,CYP26B1,RORC,SH3BP1,SMARCB1,TAGLN2,TMEM229B,ZNF385A
miR-193b-5p (miRNAs w/seed GGGGUUU)	mature microRNA	0.028	DNASE2,HBEGF,RORC
miR-5129-5p (and other miRNAs w/seed UGUGGGG)	mature microRNA	0.0281	CYP26B1,SGCD,SH3BP1,SYT7
LCN2	transporter	0.0283	TAGLN2,VIM
miR-3072 (and other miRNAs w/seed GCCCCCU)	mature microRNA	0.029	CYP26B1,MADD,PCDH1,ZNF385A
Cd33	other	0.029	LOX
ANKRD17	other	0.029	HBEGF
SRD5A2	enzyme	0.029	LPL
LOXL2	enzyme	0.029	VIM
ARHGAP5	enzyme	0.029	LOX
HSF4	transcription regulator	0.029	VIM
GFAP	other	0.029	VIM
Ncoa6	transcription regulator	0.029	LPL
miR-3202 (miRNAs w/seed GGAAGGG)	mature microRNA	0.0293	CYP26B1,GTPBP3,SYT7,ZNF385A
cholesterol	chemical - endogenous mammalian	0.0293	CAV1,HBEGF,LPL
N-cor	group	0.0301	DHRS3,HBEGF
miR-1538 (and other miRNAs w/seed GGCCCGG)	mature microRNA	0.0303	PSD,RPS6KA1,SHANK1
miR-361-3p (miRNAs w/seed CCCCCAG)	mature microRNA	0.0304	EHF,PCDH1,RORC,SLC6A9
MYOCD	transcription regulator	0.0307	ANO1,CACNA1D
miR-3616-3p (miRNAs w/seed GAGGGCA)	mature microRNA	0.0309	NECAB3,SH3BP1,SLC6A9,SYT7
miR-4708-5p (miRNAs w/seed GAGAUGC)	mature microRNA	0.0313	COL5A3,SMARCB1
miR-6880-3p (miRNAs w/seed CGCCUUC)	mature microRNA	0.0313	IFI30,INCA1
WWC1	transcription regulator	0.0319	VIM
FZD8	G-protein coupled receptor	0.0319	VIM
RLIM	enzyme	0.0319	VIM
NAA10	enzyme	0.0319	FABP3
LIPG	enzyme	0.0319	LPL
HNRNPAB	enzyme	0.0319	VIM
PLA2G10	enzyme	0.0319	DHRS3,RORC
FOLR1	transporter	0.0319	DNASE2,TAGLN2
FOXA1	transcription regulator	0.0326	GREB1,STAT5A
miR-519d-5p (miRNAs w/seed CUCCAAA)	mature microRNA	0.0332	CYP1B1,PCDH1
BMP6	growth factor	0.0332	CYP1B1,HBEGF
Rxr	group	0.0338	HBEGF,HR
miR-4293 (miRNAs w/seed AGCCUGA)	mature microRNA	0.0338	OLFML3,THOC6
RGS2	enzyme	0.0344	HBEGF,LPL
NR1H2	ligand-dependent nuclear receptor	0.0344	LPL,LRP8
MEG3	other	0.0347	VIM
SLC30A7	transporter	0.0347	FABP3
SOX5	transcription regulator	0.0347	RORC
CCAT1	other	0.0347	VIM
MED16	transcription regulator	0.0347	VIM
CLCA2	ion channel	0.0347	VIM
USP4	peptidase	0.0347	RORC
PAX4	transcription regulator	0.0347	VIM
SDCBP	enzyme	0.0347	VIM
ID4	transcription regulator	0.0347	VIM
HULC	other	0.0347	VIM
miR-6825-5p (and other miRNAs w/seed GGGGAGG)	mature microRNA	0.0363	AP2M1,COL5A3,CYP26B1,PSD,SH3BP1,SMARCB1,TMEM229B,ZNF385A
miR-3677-3p (miRNAs w/seed UCGUGGG)	mature microRNA	0.0364	MADD,TAGLN2
INSIG1	other	0.0364	LPL,STAT5A
SOX9	transcription regulator	0.0364	CYP26B1,TEAD4
miR-6798-5p (miRNAs w/seed CAGGGGG)	mature microRNA	0.0365	COL5A3,PCDH1,TAGLN2,TEAD4
JUN	transcription regulator	0.0368	CAV1,CYP1B1,GREB1,VIM
NFYB	transcription regulator	0.037	COL5A3,VIM
Ahr-Arnt	complex	0.0376	CYP1B1
PYY	other	0.0376	CACNA1D
YWHAG	other	0.0376	UTRN
TIGIT	other	0.0376	RORC
HOXA4	transcription regulator	0.0376	TAGLN2
HOXA1	transcription regulator	0.0376	DAB2
N-acetylglucosamine	chemical - endogenous mammalian	0.0376	RORC
MMP3	peptidase	0.0377	THOC6,VIM
CGA	other	0.0377	HR,STAT5A
IL4	cytokine	0.0381	ANO1,HBEGF,IFI30,LPL,METRNL,STAT5A,VIM
miR-431-5p (and other miRNAs w/seed GUCUUGC)	mature microRNA	0.0383	EHF,LAT2
26s Proteasome	complex	0.039	STAT5A,VIM
miR-4794 (and other miRNAs w/seed CUGGCUA)	mature microRNA	0.039	DNASE2,LAT2
GH1	growth factor	0.039	SHMT2,VIM
miR-6793-3p (miRNAs w/seed CCCCAAC)	mature microRNA	0.0397	ARHGEF2,LRFN4
YAP1	transcription regulator	0.0397	DAB2,LPL,TEAD4
CTNNB1	transcription regulator	0.0401	CYP1B1,FSTL3,LPL,NME3,STAT5A,VIM
miR-486-3p (and other miRNAs w/seed GGGGCAG)	mature microRNA	0.0403	CACNA2D2,HR,OLFML3,SLC6A9,TAGLN2,TMEM229B
MYF6	transcription regulator	0.0403	HBEGF,METRNL
octanoic acid	chemical - endogenous mammalian	0.0404	LPL
Ahr-aryl hydrocarbon-Arnt	complex	0.0404	CYP1B1
SELENOS	other	0.0404	CAV1
UCP2	transporter	0.0404	LPL
CBS/CBSL	enzyme	0.0404	LOX
mir-33	microRNA	0.0404	LPL
PTPRE	phosphatase	0.0404	STAT5A
CCN5	growth factor	0.0404	LPL
SAT1	enzyme	0.0404	LPL
LAMC1	other	0.0404	VIM
NR1D2	ligand-dependent nuclear receptor	0.0404	FABP3
Cux1	transcription regulator	0.0404	DAB2
SOCS2	other	0.0404	STAT5A
APOE	transporter	0.0405	CAV1,LPL,LRP8
SP1	transcription regulator	0.0415	CAV1,CYP1B1,LPL,VIM
SPARC	other	0.0424	LRP8,VIM
INSR	kinase	0.0426	ARHGEF2,CYP1B1,HBEGF,LAT2
SMAD3	transcription regulator	0.0429	FSTL3,HBEGF,VIM
miR-471-3p (and other miRNAs w/seed GAAAGGU)	mature microRNA	0.0431	GTPBP3,SUOX
PPARŒ±-RXRŒ±	complex	0.0432	LPL
TCF/LEF	group	0.0432	VIM
WDR5	transcription regulator	0.0432	VIM
RXFP2	G-protein coupled receptor	0.0432	HR
ZNF148	transcription regulator	0.0432	VIM
FKBP5	enzyme	0.0432	LPL
Mir200	group	0.0432	LOX
CDK5	kinase	0.0432	LPL
CD5	transmembrane receptor	0.0432	RORC
pyruvaldehyde	chemical - endogenous mammalian	0.0432	HBEGF
HRAS	enzyme	0.0444	CAV1,FABP3,FSTL3,IFI30,VIM
EGFR	kinase	0.0447	HBEGF,LRP8,PCDH1,VIM
SRC	kinase	0.0459	CAV1,VIM
PNPLA1	enzyme	0.0461	HBEGF
GIP	other	0.0461	LPL
TNFAIP2	other	0.0461	VIM
DGAT1	enzyme	0.0461	LPL
oxysterol	chemical - endogenous mammalian	0.0461	CAV1
MET	kinase	0.0466	DAB2,HBEGF
PTP4A1	phosphatase	0.048	TAGLN2,VIM
miR-6720-3p (miRNAs w/seed GCGCCUG)	mature microRNA	0.048	GTPBP3,SHMT2
PRL	cytokine	0.0482	CAV1,STAT5A,VIM
miR-5624-3p (and other miRNAs w/seed UAAGGCA)	mature microRNA	0.0487	DAB2,PALLD,SCRN2
miR-6787-3p (miRNAs w/seed CUCAGCU)	mature microRNA	0.0487	EHF,TEAD4
PHB2	transcription regulator	0.0489	RORC
THY1	other	0.0489	VIM
SSTR2	G-protein coupled receptor	0.0489	LPL
miR-6756-5p (and other miRNAs w/seed GGGUGGG)	mature microRNA	0.049	CACNA2D2,COL5A3,NECAB3,PCDH1,SUOX,TMEM229B,ZNF385A
PDGF BB	complex	0.0491	DAB2,HBEGF,TEAD4
miR-182-5p (and other miRNAs w/seed UUGGCAA)	mature microRNA	0.0491	ARHGEF2,HBEGF,PALLD
miR-4497 (miRNAs w/seed UCCGGGA)	mature microRNA	0.0495	PCDH1,VASN

## Sheet: ESR2_upstream_regulators
¬© 2000-2021 QIAGEN. All rights reserved.
Upstream Regulator	Molecule Type	p-value of overlap	Target Molecules in Dataset	Mechanistic Network
TGFB1	growth factor	5.94e-13	ANXA2,AQP1,ARHGEF2,ATXN1,BMP1,C1QB,CAV1,CCN5,CD34,CDH2,CHST8,CTNND1,DAB2,DES,ENG,EPHA2,ESRP2,ETS1,FGF9,FLI1,FLT1,FSTL3,GFPT2,GLI1,HBEGF,IFI30,IGF1,IL10,INHA,ITGA5,ITPR1,JAG1,JUNB,KDM6B,KDR,KIT,LCAT,LEF1,LIF,LIFR,LIMK2,LOX,LPL,MAP1B,MAP3K11,MET,METRNL,MID1,NDST1,NFYC,NOTCH1,PAPPA,PDE4D,PLXNC1,PSME4,PTPN6,RACGAP1,RORC,RUNX1,RXRA,S100A6,SEMA3B,SHMT2,SLC4A2,SLIT3,SMAD3,SMTN,SPRY1,STAT5A,TBC1D1,THBS1,…	181 (18)
AGT	growth factor	3.88e-12	ACE2,ADAMTSL2,ANO1,ATP1A1,ATP2B1,BMP1,CACNA1C,CALR,CAV1,CCDC80,CCN5,COL5A2,COLEC10,DAB2,EHF,ENG,ERRFI1,ETS1,ETV1,FHOD3,FLT1,HBEGF,IGF1,IL10,IRS1,ITGA5,ITPKB,JAG1,KDR,KIF20A,LIF,LOX,LOXL4,LRP8,LTBP4,MAST2,MYO7A,NCALD,PALLD,RACGAP1,RGMA,RUNX1,SGCD,SLIT3,SMAD3,TACC3,TAGLN2,THBS1,TNS1,VIM,ZEB2	172 (16)
beta-estradiol	chemical - endogenous mammalian	1.45e-11	ANO1,ANXA2,AQP1,ARHGEF2,ATP2B1,CACNA1D,CALR,CAST,CAV1,CCDC17,CCDC80,CDH2,CDK5,COL5A2,CPT1C,CTNND1,CYP1B1,DAB2,DHRS9,DIAPH3,ESPL1,ETS1,ETV1,FABP3,FARP1,FGF9,GALNT1,GLI1,GREB1,HBEGF,HSPB8,IGF1,IL10,IL11RA,INHA,IRS1,ITGB8,JAG1,JUNB,KCNN2,KDR,KIF1A,KIT,LEF1,LIF,LIFR,LMO7,LPL,MCM7,MET,MPDZ,NDRG2,NOTCH1,NOTCH2,NPTX1,NTRK1,PAMR1,PBXIP1,PITPNM2,PSD,PTP4A1,PTPN6,RANBP1,REEP1,RORC,RUNX1,S100A6,SLC4A2,SLC6A…	182 (14)
WNT3A	cytokine	1.74e-09	CALR,CCDC80,CCN5,CDH2,CPT1C,DVL2,ENG,ESRRB,FHOD3,GLI1,IL10,IRS1,IRX3,JAG1,KDR,KIT,LEF1,MITF,NCALD,RUNX1,SPRY1,THBS1,VIM	126 (10)
RUNX3	transcription regulator	2.53e-08	CPVL,FGF9,JAG1,LIFR,LOX,MACF1,MID1,MSRB3,PAPPA,REEP1,RTN1,RUNX1,SGCD,VIM,WT1	114 (7)
FGF2	growth factor	5.12e-08	AQP1,CAV1,CD34,DES,DLL1,ERRFI1,ETS1,ETV1,FLT1,GLI1,HBEGF,IGF1,ITGA5,JUNB,KDR,KIT,LEF1,LOX,MET,MITF,NOTCH1,RUNX1,SPRY1,TEAD4,THBS1,VIM,WT1,ZEB2	159 (17)
SNCA	enzyme	3.3e-07	CACNA1D,CCDC80,CRYM,DCTN1,DHRS3,DOC2B,FAM81A,IGF1,KIF1A,LMO7,MAP1B,METRNL,NOTCH1,NPTX1,PDE2A,PDZRN3,PITPNM2,PLXNC1,PSD,RGMA,S100A6,SORCS3
AHR	ligand-dependent nuclear receptor	5.51e-07	A4GALT,ABCB6,ATP2B1,C1QB,CADM4,CDH2,CDKN2C,COL5A2,CYP1B1,FGF9,GRAP2,IL10,IL34,ITGA5,JAG1,JUNB,KIT,NOTCH1,NPTX1,PLXNA2,RORC,SEMA3F,THBS1,TUBA8,VIM	170 (13)
ERBB2	kinase	1.14e-06	ACSS2,ANXA2,CCDC80,CCN5,CD34,CDH2,COL5A2,CRADD,DLL1,EHF,ETFB,ETV1,FLT1,HBEGF,HSPB8,IRX3,ITGA5,JAG1,KDR,MACF1,MAP1B,MITF,NDST1,NOTCH1,NOTCH2,PCDH1,RASA3,S100A6,THBS1,TNNT3,VIM,WSB2,ZEB2	164 (18)
TP53	transcription regulator	1.41e-06	ABCB6,ACSS2,ATP1A1,ATXN1,BMP1,CAV1,CCDC80,CKAP2,COL5A2,CPT1C,CSMD3,CYP26B1,DHRS9,EBAG9,EPHA2,ERCC1,ESPL1,ESRRB,EYA4,FABP3,FSTL3,HBEGF,IFI30,IGF1,IGF2BP2,IL10,IRS1,JUNB,KANK3,KCNMA1,KDR,KIT,KLHL21,LIF,LIMK2,LOX,MAPRE3,MCM7,MET,MPDZ,NDRG2,NOTCH1,NOXA1,NPTX1,PAPPA,PDE2A,PTP4A1,RPL7,SIDT2,SMARCB1,SULF2,TCF4,THBS1,THRA,VASN,VIM,VWCE,WSB2,ZEB2	153 (16)
progesterone	chemical - endogenous mammalian	1.41e-06	AQP1,CADM1,CAV1,CCN5,CDH16,CDH2,CYP1B1,ENG,ERRFI1,ESPL1,FLT1,HBEGF,IGF1,IL10,INHA,IRS1,ITGA5,KCNMA1,KDR,LIF,LMO7,LPL,MCM7,NDRG2,NTRK1,PBX3,PCDH1,S100A6,STAT5A,THBS1,VIM	182 (15)
IL1B	cytokine	1.49e-06	ATP1A1,BCL3,C1R,CYP1B1,DAB2,DLL1,EHF,ENG,ERRFI1,ETV1,FERMT3,FLT1,GLI1,HBEGF,IGF1,IL10,IRS1,ITGA5,ITGB8,ITPKB,JUNB,KDR,LCP1,LEF1,LIF,LIFR,LOX,LOXL4,METRNL,NOTCH1,NTRK1,OSMR,PAPPA,PTP4A1,RASA3,RORC,RXRA,S100A6,SMAD3,STAT5A,THBS1,VIM	173 (16)
TNF	cytokine	2.15e-06	AAK1,ALCAM,AQP1,ATP1A1,ATP2B1,ATP5PF,BCL3,CAV1,CCDC80,CCN5,CDH2,CDKN2C,CLCF1,CMKLR1,CRADD,CYP1B1,CYP26B1,DHRS3,EHF,ENG,ERCC1,ERG,ETS1,FLT1,GFPT2,GLI1,HBEGF,IGF1,IL10,INHA,IRS1,ITGA5,ITGB8,ITPR1,JAG1,JUNB,KDR,KIF20A,KIT,LCAT,LIF,LIFR,LOX,LPL,MECOM,MET,METRNL,NME3,NOTCH1,OSMR,PAPPA,PC,PDE2A,PIM2,RXRA,SMAD3,STAT5A,SUPT4H1,SYNPO,TERF2IP,THBS1,TNIP1,VIM	168 (14)
GATA1	transcription regulator	2.41e-06	AQP1,CALR,CDKN2C,ETS1,FLI1,IKZF4,INHA,JAZF1,JUNB,KDR,KIT,MITF,PIM2,PLXNA2,PTPN6,RANBP1,SSBP3,STAT5A,TCF4
FOXM1	transcription regulator	4.13e-06	ACE2,CAV1,CDCA8,FLT1,IGF1,ITGA5,KDR,KIF20A,LEF1,LOX,VIM,ZEB2	102 (7)
OSM	cytokine	5.1e-06	ANXA2,ARHGEF2,BCL3,C1R,CADM4,CDH2,CYP1B1,DCTN1,DHRS3,EPHB6,ETFB,HBEGF,IL10,IRS1,ITPKB,JAG1,JUNB,KLK1,LIF,LIFR,MCM7,OSMR,PLCD1,PTP4A1,RUNX1,SEL1L,VIM	150 (14)
HRAS	enzyme	5.61e-06	ANXA2,ATP5PF,ATXN1,BMP1,BTBD11,CAV1,CCDC80,CLCF1,COL5A2,DLL1,ERCC1,ERP29,ETS1,FABP3,FSTL3,IFI30,IRX3,ITGA5,JAZF1,JUNB,MET,NOTCH1,RASA3,SKAP2,SLIT3,SMAD3,TACC3,THBS1,THRA,VIM,WSB2	158 (17)
miR-4731-5p (miRNAs w/seed GCUGGGG)	mature microRNA	8.3e-06	AAK1,ACVR1B,BCL3,CACNA2D2,CALR,CCDC78,CDCA3,CHAD,DES,DHRS9,DNASE2,ERGIC3,FERMT3,GALNT10,IKZF4,ITGA5,LDLRAP1,LIF,LRTOMT,MAPRE3,MSI1,NDST1,PPFIA4,RORC,SDK2,SHROOM4,SIDT2,SLC23A3,SLC6A9,SMAD3,SPRED3,TMEM229B,TNS1,TSC22D4
HGF	growth factor	1.12e-05	CAV1,CDKN2C,CLCF1,DES,EHF,ERRFI1,ETS1,FLT1,GRB14,HBEGF,IL10,ITGB8,ITPR1,LRP8,MET,MID1,OSMR,PIM2,PLXNA2,PTPRR,THBS1,VIM,WT1	151 (16)
TP73	transcription regulator	1.14e-05	C1R,CADM1,CCN5,COL5A2,DAB1,DHRS3,ENG,EPHA2,FLT1,HBEGF,HSPB8,ITGA5,JAG1,KIT,KLHL21,LCP1,MCM7,NOTCH1,NTRK1,RUNX1,THBS1	139 (11)
CTNNB1	transcription regulator	1.26e-05	ALCAM,BMP1,CADM1,CD34,CDH16,CDH2,CYP1B1,DES,DIAPH3,ETV1,FGF9,FSTL3,GLI1,IL10,IMPDH2,INHA,IRS1,KDR,KIT,LEF1,LPL,MAP3K11,MECOM,MITF,NDRG2,NME3,NOTCH1,NPTX1,RCN1,RPL10A,RPL7,STAT5A,TCF4,VIM,WT1,ZEB2	156 (16)
miR-328-5p (and other miRNAs w/seed GGGGGGC)	mature microRNA	2.07e-05	ADAMTSL2,BCL3,CADM4,CCDC78,CLCF1,COL5A3,FMNL1,FSTL3,GALNT10,IGF2BP2,IL34,JUNB,KDM6B,LTBP4,MBD6,MGAT5B,MID1,MSI1,NDST1,PCDH1,RGMA,RND2,SDK2,SH3BP1,SMARCB1,SMYD5,SSBP3,SYT3,TACC3,THRA,TMEM63A,VSTM2L,ZBTB4,ZNF385A
DMD	other	2.32e-05	C1QB,CSRNP3,DES,IGF1,IMPA2,KCNMA1,LIF,MLLT3,NDRG2,PAMR1,PYGM,TUBA8,UTRN,VIM,XK
GRB10	other	2.83e-05	IGF1,IRS1,KDR
SOX9	transcription regulator	2.89e-05	ADAMTS14,CDH2,CYP26B1,ITGB8,KIT,MITF,MSRB3,SDK2,SULF2,TEAD4	13 (2)
NOSTRIN	transcription regulator	2.99e-05	CAV1,FLT1,ITGA5,KDR,KIT,THBS1
Ige	complex	3.1e-05	BCL3,CAV1,CD34,CHST8,CLCF1,ERRFI1,FLT1,HBEGF,IL10,ITGA5,JUNB,LIF,PIM2,PTPN6,PTPRG,RPS6KA1,RUNX1,STAT5A,VIM	150 (15)
DLL4	other	3.11e-05	DES,FLT1,IL10,ITGA5,KDR,MCM7,RORC	48 (4)
PLN	transporter	3.15e-05	ANXA2,ATP1A1,ATP2B1,DES,DLL1,FABP3,NOTCH1,VIM
TAZ	enzyme	3.42e-05	CAV1,CDH2,COL5A2,CYP1B1,FLT1,IRS1,KIT,LCP1,LOX,MET
TEAD4	transcription regulator	3.71e-05	CD34,COL5A2,DES,FLT1,JUNB,KAZN,NOTCH2,TEAD4,THBS1,TLE1	55 (6)
Tgf beta	group	3.89e-05	CDH2,DAB2,ENG,IGF1,IL10,ITGA5,JAG1,JUNB,KDM6B,LCAT,LIF,LOX,MET,RORC,RUNX1,VIM	161 (15)
RBPJ	transcription regulator	3.92e-05	DLL1,ETS1,FGF11,FGF9,IGF1,IL10,INHA,JAG1,KDR,LEF1,LIF,RORC	108 (6)
SPP1	cytokine	4.03e-05	IGF1,IL10,JAG1,LIF,LOX,MET,NDRG2,NOTCH1,S100A6,SLIT1	152 (15)
TP63	transcription regulator	4.36e-05	BCL3,CAST,CDH2,DLL1,EMID1,ENG,EPHA2,HBEGF,ITGB8,JAG1,JUNB,LIMK2,NOTCH1,RACGAP1,RASA3,SMAD3,STON2,SYT7,TACC3,THBS1,ZEB2	123 (9)
miR-6795-5p (and other miRNAs w/seed GGGGGGA)	mature microRNA	4.97e-05	ATXN1,BCL3,CADM4,CCDC78,COL5A3,DAB1,IL34,IMPA2,ISOC2,ITGA5,KCNC4,KDM6B,LDLRAP1,MAP3K11,MBD6,MGAT5B,MSI1,NDRG2,NDST1,NUFIP2,PCDH1,PITPNM2,RTN1,SDK2,SMAD3,SMYD5,SYT3,THRA,VSTM2L,ZBTB4,ZNF385A,ZNF423
EGF	growth factor	6.1e-05	ALCAM,CAV1,CD34,CDK5,DES,ERCC1,ERRFI1,ETS1,FLT1,HBEGF,IGF1,IL10,IRS1,JUNB,KIT,NOTCH1,RPS6KA1,RXRA,SMAD3,SYT3,THBS1,VIM,WT1	163 (15)
KLF2	transcription regulator	6.44e-05	BCL3,CAV1,CDH2,CYP1B1,DLL1,FLT1,JUNB,KDR,NOTCH1,NOTCH2,SEMA3F,TCF4,THBS1	121 (9)
miR-296-5p (miRNAs w/seed GGGCCCC)	mature microRNA	6.55e-05	ADAMTSL2,B4GALNT3,CD34,CHST8,GCKR,ITPKB,KCNC4,LDLRAP1,LIF,MACF1,MAP3K11,MAP4K2,MFSD10,MGAT5B,NCALD,NME3,NR2F6,PCDH1,PDE2A,RBFOX3,RGMA,SIDT2,THRA,TMEM184B,TMEM25,VSTM2L
mir-221	microRNA	6.68e-05	ETS1,KDR,KIT,STAT5A,ZEB2
PAK2	kinase	7.08e-05	ETS1,HBEGF,IGF1,LDLRAP1,S100A6,ZEB2
RGS4	enzyme	8e-05	ESRRB,GPC4,IGF1,INPP5J,KCNN1,KDR,PAPPA,PDE2A,SLIT3
MET	kinase	9.35e-05	BMP1,CDH2,COL5A2,DAB2,HBEGF,IGF1,LEF1,PAPPA,RUNX1,ZEB2	164 (16)
Vegf	group	9.44e-05	CDKN2C,CLCF1,CRTAC1,EHF,ETS1,FLT1,GRB14,HBEGF,ITGB8,ITPR1,KDR,LEF1,LRP8,MET,MID1,NDP,NOTCH1,OSMR,PC,PIM2,PKDCC,PLXNA2,PTPRR,VIM	135 (15)
DSCAM	other	9.44e-05	DAB1,IRS1,NTN4,NTNG2,PLXNC1,RGMA,SYNPO,SYTL4,VIM
KRAS	enzyme	0.000115	CAV1,CCDC80,CDH2,CDKN2C,EPHA2,ETV1,GALNT1,GALNT10,GLI1,HBEGF,IGF2BP2,ITIH1,JUNB,LEF1,LIF,LMO7,LOX,LRP8,LTBP4,MADD,PALLD,PCDH1,PTPN6,PYGM,RANBP1,S100A6,STAT5A,THBS1,VIM,WT1	171 (17)
TNFSF11	cytokine	0.000116	CAV1,CDK14,DAB2,ETS1,FERMT3,IGF1,IL10,IL11RA,ITGA5,ITPKB,JUNB,RACGAP1,SEL1L,TNIP1,ZC3H12C	145 (13)
RCE1	peptidase	0.000128	CCN5,GPC4,HBEGF,PAPPA,RCN1,SLIT3
Lh	complex	0.000149	ATP2B1,CDK14,CDK5,CTNND1,DAB2,DHRS3,EIF3H,INHA,ITPR1,JUNB,PDE4D,PPFIA4,PTP4A1,RPL10A,RPL7,RUNX1,TCF4,THBS1	160 (11)
LMO2	transcription regulator	0.00015	ACVR1B,CD34,CDKN2C,ENG,GALNT1,IL34,KIT,LEF1,LHFPL2,MITF,PIM2,RXRA,SLIT1,SMAD3,ST6GALNAC3,STAT5A
LDB1	transcription regulator	0.000163	ACVR1B,CD34,CDKN2C,ENG,GALNT1,IL34,KIT,LEF1,LHFPL2,MITF,PIM2,RXRA,SLIT1,SMAD3,ST6GALNAC3,STAT5A
D-glucose	chemical - endogenous mammalian	0.000189	ACE2,ANO1,AQP1,ATP2B1,CAV1,DES,IGF1,IL10,IRS1,ITGA5,ITPR1,JAG1,JUNB,KDR,KIF1A,LCP1,LPL,PC,PIM2,PTPN6,SYTL4,TAGLN2,THBS1,VAMP8,XK	169 (16)
PTGS2	enzyme	0.00019	ANXA2,AQP1,CDK5,CDKN2C,CYP1B1,FLT1,HBEGF,IGF1,IL10,KDR,LPL,PLXNC1	155 (15)
DICER1	enzyme	0.000194	CACNA1C,CRYM,ENG,IGF2BP2,IL10,ITGA5,KDR,LCP1,MITF,NOTCH1,PBX3,RUNX1,SYNPO,THBS1,ZEB2	117 (10)
RUNX1	transcription regulator	0.000201	ALCAM,ANXA2,AQP1,CD34,ENG,IL10,JAM3,KIT,MECOM,MET,NTRK1,PIM2,RORC,RUNX1	49 (4)
miR-27a-3p (and other miRNAs w/seed UCACAGU)	mature microRNA	0.000203	BCL3,CYP1B1,EPB41L4A,EYA4,HBEGF,IGF1,NOTCH1,NR2F6,PNPLA2,RUNX1,RXRA,SFXN2,SHE,SMAD3,ST6GALNAC3
TGFB2	growth factor	0.000204	DES,HBEGF,JAG1,KDR,MLLT3,NOTCH1,RUNX1,SMAD3,THBS1	181 (18)
TWIST1	transcription regulator	0.000224	ALCAM,CDH2,CHAD,ETS1,GLI1,KIT,MET,OLFML3,PAMR1,VIM,ZEB2
EGFR	kinase	0.00023	A4GALT,COL5A2,EPHA2,GALNT10,HBEGF,IGF1,IL10,JUNB,LEF1,LRP8,MACF1,MET,NOTCH1,OSMR,PCDH1,RANBP1,RUNX1,THBS1,TNNT3,VIM,ZEB2	160 (14)
mir-218	microRNA	0.000237	CDH2,MITF,ZEB2
PTBP3	other	0.000237	CDH2,VIM,ZEB2
Ins1	other	0.00024	AP2M1,ATP1A1,ERCC1,ERP29,ERRFI1,FABP3,IGF1,IL10,IMPDH2,IRS1,JUNB,LPL,RXRA,STAT5A,SYT3,VIM	127 (14)
KLF4	transcription regulator	0.000249	CD34,DLL1,EPHA2,ESRRB,FARP1,FLT1,GREB1,HBEGF,IL10,IRS1,IRX3,KDR,NOTCH1,SEMA3F,TEAD4,THBS1
miR-145-5p (and other miRNAs w/seed UCCAGUU)	mature microRNA	0.000264	ACSS2,DAB2,ERG,FLI1,GALNT1,IFI30,IRS1,ITGB8,MITF,SRGAP2,VASN
PI3K (complex)	complex	0.000269	CDH2,ETS1,FRY,GLI1,HBEGF,IGF1,IL10,INHA,KDR,LEF1,MITF,NOTCH1,RASA3,THBS1,WT1	155 (15)
UBA1	enzyme	0.000269	ANXA2,TAGLN2,TUBA1C,VIM	105 (7)
MAPK1	kinase	0.000303	CAV1,CCDC80,CDH2,ERCC1,IFI30,IL10,ITGA5,JUNB,LIF,LOX,SHCBP1,SUOX,VIM	139 (14)
PIK3CA	kinase	0.000309	ALCAM,ATP1A1,CDH2,IRS1,JAG1,KDR,VIM	127 (9)
NFkB (complex)	complex	0.00033	AQP1,BCL3,C1R,CLCF1,CRADD,EHF,ETS1,GFPT2,IL10,ITGB8,ITPKB,ITPR1,JUNB,KDM6B,KDR,KIT,LIF,NOTCH1,PIM2,RUNX1,STAT5A,TERF2IP,TNIP1,VIM	172 (15)
ARHGDIG	other	0.000341	ALCAM,COL5A2,PALLD,PLCD1
miR-1249-5p (and other miRNAs w/seed GGAGGGA)	mature microRNA	0.000345	AP2M1,BCL3,CALR,CD34,CTNND1,CYP26B1,EMID1,FKBP10,GFPT2,HBEGF,IGF2BP2,IKZF4,INHA,KLHL21,LIF,LRTOMT,MAPRE3,MGAT5B,NDST1,PNPLA2,RAB30,RGMA,RTN1,SDK2,SLC4A2,SPRED3,SSBP3,THRA,TMEM184B,TMEM229B,VSTM2L
TIMP3	other	0.00035	ENG,KIT,LRP8,THBS1,VIM,ZEB2	104 (11)
PTPRG	phosphatase	0.000373	CD34,KIT	104 (6)
LAMB1	other	0.000373	JAG1,NOTCH1
RPS4Y1	other	0.000373	CDH2,VIM
CACNA1C	ion channel	0.000375	ANXA2,CACNA1C,CAV1
MYOD1	transcription regulator	0.000378	CDCA3,DES,HSPB8,IGF1,JUNB,LIF,NPTX1,RACGAP1,RUNX1,SGCA,SHCBP1,SPTBN1,TNNT3,TNS1
aldosterone	chemical - endogenous mammalian	0.000383	ATP1A1,FLT1,IL10,IRS1,KCNMA1,KDR,LOX,LPL,MLLT3,NDRG2,ZMYND8	128 (8)
miR-6980-5p (and other miRNAs w/seed UGGGGGG)	mature microRNA	0.000396	CADM4,CALR,CCDC78,CHAD,COL5A3,FMNL1,HSD17B8,IMPA2,ITGA5,KCNC4,KDM6B,LDLRAP1,MBD6,MGAT5B,MSI1,PCDH1,SDK2,SH3BP1,SPRED3,SYT3,THRA,TMEM63A,VSTM2L,ZBTB4,ZNF385A,ZNF423
cyclic AMP	chemical - endogenous mammalian	0.00041	CDH2,CRYM,FLT1,HBEGF,IGF1,IL10,INHA,JUNB,KDR,MITF,PDE4D,RORC,RXRA,WT1	118 (14)
HIF1A	transcription regulator	0.000423	ATP5PF,CAV1,ENG,ETS1,FLT1,IGF1,IL10,ITGA5,LIFR,LOX,NOTCH1,PIM2,PPFIA4,RORC,THBS1,VIM,WT1	148 (14)
MAPT	other	0.000434	AAK1,ATP5PF,BCL3,C1QB,C1R,CAST,CDK5,CRYM,DCTN1,HSPB8,LCP1,MAP1B,OSMR,PBXIP1,PDE2A,S100A6,SLC38A3,SLC4A2,SPTAN1,THBS1,TUBA1C,TUBA8,VIM	97 (9)
ERG	transcription regulator	0.000438	ARHGEF2,CDH2,DIAPH3,ETS1,FLT1,LEF1,MET,PTPN6,RASIP1,THBS1,UTRN,VIM	127 (10)
LMNB1	other	0.000486	CCN5,GPC4,HBEGF,PAPPA,RCN1,SLIT3
INSR	kinase	0.000491	AQP1,ARHGEF2,ATP1A1,ATP2B1,ATP5PF,CYP1B1,DES,ETFB,HBEGF,IGF1,IL10,IRS1,ITGA5,JUNB,LAT2,LCP1,MCM7,PNPLA2,SKAP2,THRA	169 (18)
miR-6835-5p (and other miRNAs w/seed GGGGGUA)	mature microRNA	0.00052	A4GALT,ACVR1B,ANXA2,BMP1,C1QB,CACNA2D2,CD34,COL5A3,ERCC1,FLT1,KDM6B,KLK1,NOXA1,PCDH1,PSD,PTPRQ,SMYD5,SPRED3,TNFAIP1,TSC22D4,USP34
MSGN1	transcription regulator	0.000554	DLL1,NOTCH1,NOTCH2
BMP7	growth factor	0.000571	BMP1,CD34,CDH2,COL5A2,GRB14,IGF1,IRS1,ITGA5,JAG1,VIM,ZEB2	78 (7)
ZBTB17	transcription regulator	0.000618	CDCA8,CKAP2,KIF20A,KIT,OSMR,RACGAP1,SPTBN1
FOXC2	transcription regulator	0.000659	DLL1,IRS1,KDR,LPL,NOTCH1,VIM
SMAD3	transcription regulator	0.000675	CDH2,DES,ENG,FSTL3,GLI1,HBEGF,INHA,JAG1,JUNB,PC,SMAD3,THBS1,VIM,ZEB2	178 (16)
CALCA	other	0.000724	ETS1,FLT1,IGF1,IKZF4,JAG1,JUNB,KDR,NDRG2,SLC43A2,TNS1,ZEB2	177 (17)
ERK	group	0.000744	CAV1,EPHA2,ETS1,HBEGF,IL10,IRS1,JAG1,JUNB,LIF,RORC,SPTBN1,THBS1	155 (16)
AR	ligand-dependent nuclear receptor	0.000751	BEND4,CACNA1C,CAST,CDH2,CDK14,DES,IGF1,IMPDH2,INHA,JAM3,LRP8,LTBP4,MBD6,MECOM,MSI1,NOTCH1,SMAD3,SMTN,SULF2,SYT7,VIM,WT1	144 (11)
NRG1	growth factor	0.000774	CAV1,ETFB,IL10,MITF,NTRK1,PYGM,UTRN,VIM	122 (11)
IL17A	cytokine	0.000782	BCL3,CDH2,HBEGF,HSPB8,IL10,ITPR1,JAG1,LIF,LOX,LPL,METRNL,NME3,OSMR,VIM	148 (15)
QKI	other	0.000798	C1R,CAV1,ITGB8,MAP1B,NOTCH1,VIM
Pln	other	0.000798	ANXA2,ATP1A1,ATP2B1,DES,FABP3,VIM
VEGFA	growth factor	0.000806	CAV1,CD34,DLL1,ETS1,FLT1,HBEGF,IL10,JUNB,KDR,NOTCH1,PNPLA2,RUNX1,SHMT2,SMTN,THBS1	155 (17)
miR-6825-5p (and other miRNAs w/seed GGGGAGG)	mature microRNA	0.000816	ADAMTS14,AP2M1,CALR,CD34,CLCF1,COL5A3,CTNND1,CYP26B1,DES,FKBP10,INHA,IRX3,KCNH4,KDM6B,LDLRAP1,MACF1,MBD6,MGAT5B,MSI1,NDRG2,NFYC,NOTCH2,NR2F6,PIPOX,PITPNM2,PNPLA2,PSD,RAB30,SH3BP1,SIDT2,SLIT3,SMARCB1,SMYD5,SRGAP2,SYNPO,THRA,TMEM184B,TMEM229B,TNS1,VAT1,ZBTB4,ZNF385A
HOXA9	transcription regulator	0.000831	CD34,CELF1,ERG,IGF1,IRX3,JUNB,KIT,LAT2,PCDH1,PTPRG,VIM
CXCL12	cytokine	0.00087	BCL3,BMP1,CELF1,ERCC1,JUNB,KIT,MAPRE3,NR2F6,PCDH1,THBS1,VIM	143 (14)
sucrose	chemical - endogenous mammalian	0.000887	ACSS2,AQP1,CRYM,MET,MPDZ
IKZF1	transcription regulator	0.0009	AQP1,CD34,CTNND1,IGF1,IL10,KIT,LHFPL2,NOTCH1,RUNX1,SULF2
ITGB1	transmembrane receptor	0.000927	BMP1,COL5A2,ITGA5,LOX,OLFML3,PAPPA,RORC,THBS1,VIM	177 (16)
miR-149-3p (and other miRNAs w/seed GGGAGGG)	mature microRNA	0.000959	ACSS2,BCL3,BMP1,CACNA2D2,CALR,CCDC78,CD34,CDCA8,CYP26B1,DES,EMID1,FGF11,INHA,KDM6B,KLHL21,MAPRE3,MGAT5B,MSI1,MTUS1,NDST1,NPTX1,PNPLA2,RAB30,RGMA,RORC,RTN4RL1,SARM1,SDK2,SH3BP1,SLC4A2,SMARCB1,SMYD5,SSBP3,TAGLN2,THRA,TMEM184B,TMEM229B,TNS1,VAT1,ZNF385A
mir-27	microRNA	0.000959	ATP2B1,IGF1,IL10,MET,PNPLA2,RUNX1
dihydrotestosterone	chemical - endogenous mammalian	0.00097	ANO1,AQP1,CMKLR1,COL5A3,IGF1,IL10,IRS1,JAG1,LDLRAP1,LEF1,LOX,LPL,NOTCH1,PC,RUNX1,SEL1L,SMAD3,THBS1	220 (19)
ERBB4	kinase	0.000981	CADM1,CCN5,COL5A2,HBEGF,PIM2,RASA3,THBS1	126 (13)
miR-6846-5p (and other miRNAs w/seed GGGGGCU)	mature microRNA	0.000989	ADAMTSL2,ARHGEF2,CACNA2D2,CCDC78,CHAD,CYP26B1,DCTN1,FMNL1,GALNT10,HMBOX1,ITGA5,JUNB,LRTOMT,LTBP4,MSI1,PCDH1,RBFOX3,RGMA,SDK2,SLC43A2,SPRED3,SSBP3,SYT7,TEX264,THRA,TNNT3,VAT1,VSTM2L,ZBTB4,ZNF385A
LIPG	enzyme	0.00106	IL10,LCAT,LPL	78 (8)
WNT1	cytokine	0.00109	CCDC80,CCN5,DLL1,IGF1,JUNB,KIT,LEF1,STAT5A,TLE1	99 (9)
NSD3	enzyme	0.00111	CDH2,VIM
POFUT1	enzyme	0.00111	NOTCH1,NOTCH2
PTPN23	phosphatase	0.00111	CDH2,VIM
EMP2	other	0.00111	CAV1,ITGA5
10E,12Z-octadecadienoic acid	chemical - endogenous mammalian	0.00115	ACSS2,CAV1,IGF1,IL10,NPTX1,PBXIP1,PNPLA2,RORC,SLC38A3,TUBA8	106 (7)
SMARCA4	transcription regulator	0.0012	ACE2,CDH16,DES,DLL1,GLI1,ITGA5,KDM6B,KIT,LEF1,PCDH1,SKAP2,TNNT3,WT1
MYF6	transcription regulator	0.0012	DLL1,FGF9,HBEGF,IGF1,IL10,LIF,METRNL,THBS1
POU4F1	transcription regulator	0.0012	DAB1,ETV1,IRX3,KCNMA1,NTRK1,RGMA,RUNX1,SYT9
miR-762 (and other miRNAs w/seed GGGCUGG)	mature microRNA	0.0012	ACSS2,ACVR1B,CLCF1,DES,ERG,FAM78A,FMNL1,GALNT10,HR,KDM6B,KIF1A,KLHL21,MSI1,NME3,PBXIP1,PDE4D,PITPNM2,PYGM,RAB30,REEP2,RGMA,RND2,SARM1,SDK2,SLC25A19,SLC6A9,SLIT3,SMYD5,SPRED3,SYT7,TEX264,TMEM229B,TNFAIP1
IGF2	growth factor	0.00138	ARHGEF2,CYP1B1,HBEGF,IGF1,IL10,ITGA5,JUNB,MCM7,SKAP2,THRA	153 (15)
KLF11	transcription regulator	0.00143	CAV1,ENG,FABP3,IL10,ITGB8,LOX,SMAD3,THBS1
SPRY1	other	0.00147	ETV1,FGF9,IGF1,LOX
EHF	transcription regulator	0.00149	EHF,JAG1,KDR,KIT,MET,NOTCH2,TCF4
TGFB3	growth factor	0.00152	CDH2,ENG,ETS1,LEF1,PALLD,THBS1,TNS1,ZEB2	184 (16)
SETD2	enzyme	0.00155	CAV1,CDH2,ENG,FLT1,IGF1
mir-223	microRNA	0.00157	ALCAM,CACNA2D2,CD34,IGF1,INPP5J,LEF1,LPL,NDRG2,S100A6
JAK1	kinase	0.0016	BCL3,IL10,JUNB,LIF,OSMR,RUNX1	52 (5)
mir-34	microRNA	0.0016	DLL1,LEF1,MET,MLLT3,NOTCH1,NOTCH2	22 (2)
NEUROG1	transcription regulator	0.0016	FABP3,FGF9,GFPT2,LCP1,PAPPA,THBS1
miR-4723-5p (and other miRNAs w/seed GGGGGAG)	mature microRNA	0.00166	AP2M1,CADM4,CALR,CD34,CDYL2,CELF1,CLCF1,COL5A3,CTNND1,CYP26B1,HR,IKZF4,KCNH4,KDM6B,LHFPL2,LRP8,MAP4K2,MBD6,MSI1,NDRG2,PCDH1,RGMA,SARM1,SCRN2,SGCD,SLC23A3,SLC4A2,SMYD5,SPRED3,SYT7,TAGLN2,THRA,TMEM184B,ZBTB4,ZNF385A
miR-3594-5p (and other miRNAs w/seed CCAGGGC)	mature microRNA	0.00169	ALS2CL,CDCA8,CDH16,CLEC2L,CYP26B1,EPHB6,GTPBP3,LDLRAP1,LIF,METRNL,MGAT5B,PCDH1,PPFIA4,RAB24,RGMA,SDK2,SMYD5,SYT9,TMEM229B,TNIP1,TNS1,ULK3
DNMT1	enzyme	0.00173	DAB1,IL10,KIT,LRP8,RGS10,RPL10A
IFNG	cytokine	0.00175	ACE2,AQP1,ATP1A1,BCL3,C1QB,C1R,CAV1,CHST8,COL5A2,DLL1,EHF,FLT1,HBEGF,IFI30,IGF1,IL10,IRS1,ITGA5,ITPKB,ITPR1,JAG1,JUNB,KCNMA1,KDR,LAT2,LIF,LIFR,LOX,LPL,METRNL,NCALD,NOTCH1,NTRK1,PAPPA,PIM2,PTPN6,RORC,SLC4A2,SMAD3,SYT7,THBS1	144 (13)
sorbitol	chemical - endogenous mammalian	0.00178	AQP1,ERRFI1,MAP3K11
TERT	enzyme	0.00181	BTBD11,CAV1,COL5A2,ETS1,IL10,RASA3,SMAD3,TACC3,VIM
KDM1A	enzyme	0.00183	BCL3,C1QB,HSPB8,LCP1,OSMR,PBXIP1,PDE2A,S100A6,SLC38A3,SLC4A2,THBS1,VIM
Wnt	group	0.00189	CD34,CDH2,GLI1,KDR,LEF1	104 (6)
VCAN	other	0.0019	C1R,CD34,IL10,ITGA5,LOXL4,MAP1B,METRNL,RXRA,SMAD3
GDF2	growth factor	0.00194	ATP1A1,CAV1,ENG,HSPB8,IGF1,NTRK1,SEMA3B
Alpha catenin	group	0.002	BCL3,COL5A2,ENG,IGF1,ITGA5,LEF1,VIM,ZEB2
Sos	group	0.00201	CADM1,CAST,CTNND1,HSPB8,LRP8,MET,NPTX1,RGMA,RUNX1,SEMA3B,UTRN
miR-4472 (and other miRNAs w/seed GUGGGGG)	mature microRNA	0.00202	CACNA2D2,CHAD,COL5A3,CYP26B1,DHRS3,MSI1,NOXA1,PCDH1,SH3BP1,SMTN,SMYD5,SPRED3,SYT7,THRA,TNNT3,ZBTB4,ZNF385A
miR-8071 (and other miRNAs w/seed GGUGGAC)	mature microRNA	0.00205	CCN5,EPB41L4A,ETS1,IKZF4,ITIH1,RND2,RTN4RL1,SEMA3F,TMEM184B,TNS1
SOX2	transcription regulator	0.00207	CCN5,DLL1,EPHA2,ESRRB,FARP1,FLT1,GREB1,IGF1,IRS1,IRX3,JAG1,JAM3,KDR,LEF1,LLGL2,NOTCH1,RND2,TEAD4,TMEM63A
DCN	other	0.00208	IRS1,KIT,MET,SMAD3,THBS1	132 (12)
NR2F1-AS1	other	0.00218	CDH2,VIM
mir-326	microRNA	0.00218	ETS1,GLI1
SGCG	other	0.00218	SGCA,SGCD
EEF2K	kinase	0.00218	MAP1B,VIM
RAPGEF4	other	0.00218	CALR,THBS1
RAB7A	enzyme	0.00218	ACE2,VIM
DVL2	other	0.00218	LEF1,PLXNA2
trehalose	chemical - endogenous mammalian	0.00218	KDR,VIM
tretinoin	chemical - endogenous mammalian	0.0022	CACNA1C,CALR,CD34,CYP26B1,DAB2,DES,DHRS3,DHRS9,ERRFI1,ETS1,FLT1,GLI1,HBEGF,IL10,IMPDH2,KDR,KIT,MECOM,MID1,NOTCH1,NTRK1,PALLD,RORC,RPL7,RXRA,SH3BP1,SMAD3,SMYD5,SYNPO,THRA,TLE1,VIM,WT1	182 (17)
CG	complex	0.00223	C1R,CADM1,CD34,CDH2,CYP1B1,EPHB6,ETV1,FGF9,IGF1,IL10,INHA,ITPR1,JUNB,LIF,NR2F6,PAPPA,PDE4D,RUNX1,S100A6	178 (15)
JAK	group	0.00224	CDH2,IGF1,STAT5A,VIM	96 (9)
DLL1	enzyme	0.00224	DLL1,IL10,JAG1,RORC	21 (3)
HOXA7	transcription regulator	0.00224	CD34,ERG,LAT2,VIM
miR-1914-3p (and other miRNAs w/seed GAGGGGU)	mature microRNA	0.00226	CALR,DES,ETS1,GRAP2,IKZF4,KDM6B,LCP1,LEF1,MBD6,MSI1,RGMA,SETD7,SMYD5,SPRED3,TERF2IP,THRA
miR-3943 (miRNAs w/seed AGCCCCC)	mature microRNA	0.00229	ARHGEF2,B4GALNT3,DES,FAM78A,FANK1,GLI1,LIF,LTBP4,MAPRE3,MGAT5B,PTP4A1,SPRED3,SRGAP2
F2	peptidase	0.00229	BCL3,CALR,DHRS9,ERP29,ETS1,FLT1,HBEGF,IGF1,JUNB,KDR,SMTN,TAGLN2,THBS1	154 (20)
miR-185-3p (and other miRNAs w/seed GGGGCUG)	mature microRNA	0.00235	ABI3,CCDC78,CDH16,CLCF1,DAAM2,DES,ERGIC3,ESRP2,ITGA5,LAT2,MADD,MSI1,NFYC,NPTX1,NTRK1,PCDH1,PCDH12,PITPNM2,PYGM,REEP2,RGMA,SDK2,SEMA3F,SLC6A9,SMARCB1,SPRED3,SYT7,SYT9,ULK3
CREB1	transcription regulator	0.00237	ATP1A1,CACNA1C,CDH2,CDK14,CRYM,ERRFI1,FLT1,GALNT1,INHA,JUNB,KCNC4,LPL,NOTCH1,PLXNA2,PLXNC1,PTPRR,SORCS3,SPRED3,TAGLN2,TRPS1,VIM
miR-3473h-5p (and other miRNAs w/seed AGGGGCU)	mature microRNA	0.00245	CELF1,DES,ESRP2,FSTL3,IL10,KCNN2,PCDH1,PITPNM2,REEP2,RGMA,SEMA3F,SPRED3,SYNPR,THRA,TMEM184B
TEAD3	transcription regulator	0.00251	COL5A2,DES,KAZN,THBS1,TLE1
LPL	enzyme	0.00251	FABP3,IRS1,LPL,PNPLA2,THBS1	115 (12)
Nr1h	group	0.00252	BCL3,FLT1,GLI1,IL10,ITPR1,LAT2,LPL,SYT7,THBS1	104 (6)
miR-6762-5p (and other miRNAs w/seed GGGGCCA)	mature microRNA	0.00259	ADAMTS14,CDCA3,CHN2,CLEC2L,CYP26B1,EPHA2,GALNT10,KDR,LIF,LRRC56,LTBP4,NME3,NOTCH1,PCDH1,RGMA,SLC4A2,SLC6A9,SMAD3,SMYD5,SPRED3,SYNPR,TMEM184B,TMEM229B,VASN,VSTM2L
ZEB1	transcription regulator	0.0027	ESRP2,IL10,LOX,MAP1B,THBS1,VIM	99 (7)
PSMB11	peptidase	0.00274	CAV1,CHAD,COL5A3,FLT1,KIT,LIFR,NTN4,THBS1
MYB	transcription regulator	0.00274	CD34,CDH2,ITPR1,KDR,KIT,NOTCH1,PDE2A,VIM	47 (4)
AURK	group	0.00274	CSMD3,CYP26B1,PDE2A,SULF2,VWCE
ANLN	other	0.00274	CSMD3,CYP26B1,PDE2A,SULF2,VWCE
mir-192	microRNA	0.00275	ALCAM,IGF1,ZEB2
mir-8	microRNA	0.00276	CDH2,ERRFI1,ETS1,JAZF1,KDR,MET,SULF2,VIM,ZEB2	121 (11)
MKNK1	kinase	0.00279	ANXA2,DCTN1,ETS1,GPC4,MAP1B,THRA,VIM
ETV5	transcription regulator	0.00279	ALCAM,CAV1,CDH2,ITGA5,LMO7,MET,S100A6
mir-193	microRNA	0.00287	KIT,NOTCH1,SYNPO,WT1
mir-1	microRNA	0.00312	ANXA2,CACNB2,CDK14,IGF1,MET,TRPS1,UTRN
HAND1	transcription regulator	0.00323	FLT1,KDR,KIT,NOTCH1
ICMT	enzyme	0.00323	CCN5,GPC4,HBEGF,SLIT3
SP3	transcription regulator	0.00328	CDH2,CDKN2C,IGF1,IL10,ITGB8,KDR,LCAT,LPL,MET	103 (7)
Pdgf (complex)	complex	0.0033	CAV1,ERRFI1,ITGA5,JAG1,JUNB,MCM7,NOTCH1	139 (15)
NOTCH3	transcription regulator	0.00354	DES,IL10,KDR,MSI1,SMTN
FGF10	growth factor	0.00354	ANXA2,CDH16,CYP1B1,LMO7,S100A6
miR-92a-2-5p (miRNAs w/seed GGUGGGG)	mature microRNA	0.00359	AP2M1,BMP1,CHAD,FAM81A,HSD17B8,IKZF4,INHA,KDM6B,MBD6,MSI1,RGMA,SMYD5,SUOX,THRA,TSC22D4,VAT1,VSTM2L,ZBTB4,ZNF385A
BCAR4	other	0.00359	CDH2,VIM
CRK	other	0.00359	CAV1,CTNND1
Fgf	group	0.00363	IGF1,JUNB,KDR,MITF	74 (7)
EWSR1	other	0.00363	KIF20A,KIT,MAP4K2,SYNPR
LRP5	transmembrane receptor	0.00363	IL10,IRS1,LEF1,TCF4	133 (11)
FAS	transmembrane receptor	0.00369	ANXA2,CAST,CTNND1,ERCC1,FLT1,IL10,IMPA2,ITGB8,ITPR1,MET,PTP4A1,RND2,SPTBN1,TAGLN2,TBC1D1	111 (9)
APLN	other	0.00384	ACE2,CD34,IRS1,KDR,TAGLN2
THY1	other	0.004	ETS1,PTPRQ,VIM
SMAD7	transcription regulator	0.00402	ACVR1B,CDH2,CDKN2C,FSTL3,HBEGF,MET,SEMA3F,SMAD3	105 (9)
NTRK2	kinase	0.00403	CDCA3,CDCA8,CDKN2C,JAG1,THBS1,VIM
SFTPA1	transporter	0.00403	CYP1B1,GFPT2,HBEGF,IL10,LOX,MAP1B	79 (7)
SOX3	transcription regulator	0.00403	DLL1,EPHA2,FARP1,GREB1,IRS1,IRX3
WT1	transcription regulator	0.00405	CDKN2C,HBEGF,IGF1,IL10,INHA,JUNB,SPRY1,THBS1,WT1
mir-29	microRNA	0.00429	ADAMTS14,COL5A2,CTNND1,IGF1,LPL,THBS1
FOS	transcription regulator	0.00444	CADM1,CAST,CTNND1,ERCC1,GREB1,HSPB8,IL10,JUNB,LOX,LPL,LRP8,MET,NPTX1,PTP4A1,RGMA,RUNX1,RXRA,SEMA3B,UTRN,VIM	115 (8)
LGALS1	other	0.0045	FLT1,GLI1,HBEGF,IL10,KDR	121 (11)
STEAP3	transporter	0.0045	ANXA2,CYP1B1,ERRFI1,ITGA5,LOX
miR-96-5p (and other miRNAs w/seed UUGGCAC)	mature microRNA	0.00451	DAB1,HBEGF,IRS1,ITPR1,JAZF1,KLHL8,MITF,NTN4,PTP4A1,SLC6A9,ST6GALNAC3,VAT1
CNTF	cytokine	0.00456	IRS1,JUNB,LIF,LIFR,NOTCH1,VIM	114 (10)
INHA	growth factor	0.00456	ADAMTSL2,CYP1B1,CYP26B1,ESPL1,INHA,KIT,MYO7A
DNMT3B	enzyme	0.00457	CACNA1C,CYP1B1,ESRP2,KDR,KIT,MAPRE3,MID1,RPL10A,TNNT3
FSH	complex	0.00462	ATP2B1,CDH2,CDK14,CRYM,CTNND1,DAB2,DHRS3,INHA,ITGA5,ITPR1,JUNB,LOX,PPFIA4,PTP4A1,THBS1,WT1	129 (16)
NFYA	transcription regulator	0.00486	CALR,CDCA8,COL5A3,IGF1,NOTCH1
PRNP	other	0.00486	CHST8,FGF9,IRS1,NOTCH1,TLE1	106 (6)
BDNF	growth factor	0.00487	ANXA2,DCTN1,GPC4,GRB14,ITPR1,KIF1A,MAP1B,NECAB3,NTRK1,SYNPO,THBS1,THRA,VASN,VIM
PTEN	phosphatase	0.00498	BCL3,BMP1,CDH2,COL5A2,ETS1,FLT1,GCAT,HAVCR1,IFI30,IFT20,IFT27,IGF1,IL10,JAG1,KDR,MET,PAPPA,RAB30,RUNX1,STAT5A,SULF2,TNFAIP1,ZEB2	153 (16)
COL5A1	other	0.00499	CALR,COL5A2,LOX,S100A6
miR-7110-3p (miRNAs w/seed CUCUCUC)	mature microRNA	0.005	ARHGEF3,COLEC10,DES,ERP29,IGF2BP2,KLHDC8B,LRIG3,MAP1B,NDP,STAT5A,SUPT4H1,THRA,TMEM63A,TNS1
SOD1	enzyme	0.00509	ATP1A1,CAST,CDH2,CDK5,IGF1,IL10,JUNB,KCNC4,LPL,MET,SHANK1,SLC38A3	93 (9)
FASN	enzyme	0.00523	CAV1,IL10,LPL,MET,PNPLA2	79 (7)
Ccl2	cytokine	0.00523	ETS1,IGF1,IL10,KDR,LPL	141 (13)
miR-486-3p (and other miRNAs w/seed GGGGCAG)	mature microRNA	0.00526	A4GALT,CACNA2D2,CHAD,CLCF1,DCTN1,DHRS9,FBXL15,HR,ITGA5,MAPRE3,NAA10,NPTX1,OLFML3,PDE2A,REEP2,SIDT2,SLC43A2,SLC4A2,SLC6A9,SLIT3,TAGLN2,THRA,TMEM184B,TMEM229B,TSC22D4,VAT1,VSTM2L,ZBTB4
Rhox4b (includes others)	transcription regulator	0.00532	CD34,KDR
PPP1R14B	phosphatase	0.00532	FLT1,KDR
mir-320	microRNA	0.00532	AQP1,IGF1
SSPN	other	0.00532	CDH2,UTRN
LAMA4	enzyme	0.00532	JAG1,NOTCH1
CUL7	enzyme	0.00532	CDH2,VIM
ADAM15	peptidase	0.00532	FLT1,KDR
19,20-epoxydocosapentaenoic acid	chemical - endogenous mammalian	0.00532	DES,ZEB2
miR-361-3p (miRNAs w/seed CCCCCAG)	mature microRNA	0.00533	CADM4,EHF,GLI1,IFT20,LIMK2,NDST1,PCDH1,PCDH12,PIM2,RAB30,REEP2,RORC,SLC6A9,SYNPO,THRA,ZBTB4
IRS2	enzyme	0.00551	DVL2,GCKR,IRS1,LPL	82 (7)
DAG1	transmembrane receptor	0.00553	SGCA,SGCD,UTRN
miR-4292 (and other miRNAs w/seed CCCUGGG)	mature microRNA	0.00558	ADAMTS14,AOAH,BCL3,CDCA3,EPB41L4A,IGF2BP2,INCA1,ITGA5,LIMK2,NECAB3,NFYC,OLFML3,PAPPA,PCDH1,RGMA,SPRED3,TEX264,TNS1,VSTM2L
miR-7064-3p (and other miRNAs w/seed AGGGCCC)	mature microRNA	0.00573	CD34,CDH16,LIF,LTBP4,MTUS1,NDP,PCDH1,PDE2A,REEP2,TMEM25,VASN
MRTFB	transcription regulator	0.00577	COL5A2,DAB2,DIAPH3,FLI1,ITGA5,KAZN,RUNX1,THBS1,TLE1
SPARC	other	0.00586	DAB1,LEF1,LOXL4,LRP8,NOTCH1,NOTCH2,VIM	42 (3)
SP1	transcription regulator	0.00607	CAV1,CDH2,CDKN2C,CYP1B1,ENG,IGF1,IL10,KDR,KIT,LCAT,LPL,MET,NTRK1,RANBP1,SLC4A2,VIM,ZEB2	128 (12)
miR-6918-5p (and other miRNAs w/seed GCUGAGG)	mature microRNA	0.00625	DCTN1,DHRS3,FMNL1,GALNT1,IRS1,LRTOMT,NR2F6,NTRK1,PKDCC,PTPRR,SFXN2,SH3BP1
miR-874-5p (miRNAs w/seed GGCCCCA)	mature microRNA	0.00634	ARHGEF2,CD34,DNAH1,HR,ITGA5,LIF,MAP3K11,MFSD10,NDST1,NPTX1,PCDH1,RGMA,SEMA3F,SMYD5,SYNPR,THRA,VSTM2L,ZBTB4
cyclooxygenase	group	0.00642	IGF1,IL10,LIF	133 (13)
ZNF202	transcription regulator	0.00642	CALR,LCAT,LPL
mir-103	microRNA	0.00642	CACNA1C,CAV1,NOTCH2
HEXIM1	transcription regulator	0.00642	ACE2,FGF9,VIM
KLRC4-KLRK1/KLRK1	transmembrane receptor	0.00642	IL10,LEF1,RXRA
CSF2	cytokine	0.00642	ATXN1,BCL3,CDCA3,CDCA8,CDKN2C,CLCF1,FLT1,HBEGF,IGF1,IL10,JUNB,LCP1,MET,NDST1,OSMR,PIM2,RACGAP1,TCF4,THBS1	150 (14)
FGF1	growth factor	0.00645	CCN5,DLL1,FHOD3,IRS1,NOTCH1,TEAD4,THBS1	114 (7)
NR4A2	ligand-dependent nuclear receptor	0.00648	ETV1,IKZF4,IL10,KCNMA1,MET,SMAD3	27 (3)
levodopa	chemical - endogenous mammalian	0.00648	ABI3,ATXN1,CACNB2,CHST8,CRTAC1,CRYM,CSMD3,CSRNP3,DAB1,DOC2B,FAM81A,HBEGF,IL11RA,JUNB,KCNC4,LAT2,MITF,TCF4,TLE1,TNFAIP1,VAT1,ZEB2,ZMYND8
JUNB	transcription regulator	0.0065	BCL3,C1QB,CAV1,CYP1B1,IL10,JUNB,PNPLA2,VAMP8	130 (10)
EPAS1	transcription regulator	0.00694	CAV1,FLT1,ITPR1,KDR,LOX,LPL,MYO7A,NOTCH1,ZNF423	44 (3)
miR-6751-5p (and other miRNAs w/seed UGGGGGU)	mature microRNA	0.00703	ACVR1B,ANXA2,C1QB,CACNA2D2,CD34,COL5A3,ERCC1,IL10,KLK1,MSI1,NOXA1,PCDH1,PSD,SDK2,SMYD5,SPRED3,THRA,TSC22D4,USP34,ZBTB4,ZNF385A
RET	kinase	0.00706	DES,ETV1,IL10,LOX,MET,MYO18B,TACC3,TAGLN2
APC	enzyme	0.00708	CDH2,GLI1,IGF1,IL10,JAG1,LPL,NOTCH1	104 (6)
S100A8	other	0.0072	BCL3,C1QB,CCN5,IGF1,IL10,KCNMA1,SEMA3B,TUBA8,WT1	105 (7)
COL18A1	other	0.00723	CD34,CDKN2C,ETS1,JUNB,KDR,THBS1	124 (12)
NOX4	enzyme	0.00728	DES,KDR,KIT,VIM
histone deacetylase	complex	0.00728	JUNB,NDRG2,NOTCH1,THBS1
STAT6	transcription regulator	0.00735	BCL3,CRADD,EPHA2,IGF1,IL10,KDM6B,LIF,LIFR,LMO7,PIM2,PLCD1,PNPLA2,RAB30,SLC4A7,STAT5A,TLE1,VIM	142 (13)
FAT1	other	0.00735	VIM,ZEB2
CYP4F2	enzyme	0.00735	FLT1,KDR	33 (3)
MAP3K10	kinase	0.00735	GLI1,MAP3K11
FOXN3	transcription regulator	0.00735	CDH2,PIM2
EDN3	other	0.00738	CDH2,CTNND1,ITGA5
SKI	transcription regulator	0.00738	GLI1,MITF,ZEB2	77 (7)
NR4A1	ligand-dependent nuclear receptor	0.00761	ATP5PF,CTNND1,EHF,IKZF4,IL10,LPL,PC,PYGM,RPS6KA1,RXRA,SMAD3,TAGLN2	70 (7)
LCN2	transporter	0.00763	CDH2,CKAP2,IL10,RXRA,TAGLN2,VIM
miR-5008-3p (and other miRNAs w/seed CUGUGCU)	mature microRNA	0.00773	BCL3,CCDC78,CELF1,CLCF1,FGF9,FHOD3,LHFPL2,MSRB3,NAA10
5-hydroxytryptamine	chemical - endogenous mammalian	0.00776	CYP1B1,HBEGF,IGF1,IL10,RPS6KA1,THBS1,TUBA8	169 (18)
miR-4446-3p (miRNAs w/seed AGGGCUG)	mature microRNA	0.00782	CLCF1,HR,LDLRAP1,MITF,MSI1,NOTCH2,PLCD1,RGMA,RND2,RTN4RL1,TMEM229B,TNFAIP1
Notch	group	0.00795	IL10,INPP5J,JAG1,MET,NOTCH1,SKAP2,SMAD3,ZEB2	121 (12)
CNR1	G-protein coupled receptor	0.00795	CDCA3,DLL1,ERRFI1,IGF1,IL10,NDP,RGMA,S100A6
miR-4651 (and other miRNAs w/seed GGGGUGG)	mature microRNA	0.00804	A4GALT,C1QB,CACNA2D2,CD34,CELF1,CLEC2L,COL5A3,IFI30,INHA,ITIH1,KCNC4,KDM6B,LIF,MAP1B,MAP4K2,MPDZ,MSI1,NME3,PALLD,PCDH1,PSD,RORC,SGCD,SMARCB1,SMYD5,SSBP3,THRA,TMEM229B,VAT1,VSTM2L,ZMYND8,ZNF385A,ZNF423
prostaglandin E2	chemical - endogenous mammalian	0.00826	ANXA2,ETS1,FLT1,FSTL3,IGF1,IL10,ITGA5,LOX,MITF,RORC,THBS1,VIM	174 (17)
ADCY	group	0.00842	CDH2,CRYM,CYP1B1	34 (4)
mir-214	microRNA	0.00842	ALCAM,CADM1,CELF1
ITGA2	transmembrane receptor	0.00842	IGF1,ITGA5,RORC	47 (5)
miR-6752-3p (miRNAs w/seed CCCUGCC)	mature microRNA	0.00844	A4GALT,B4GALNT3,CADM4,CLCF1,GALNT10,GRAP2,IL11RA,KCNH3,LAT2,LIF,LRFN4,RBFOX3,RGMA,THRA,TMEM184B
LEP	growth factor	0.00849	CAV1,FABP3,FLT1,IFT20,IFT27,IGF1,IL10,IRS1,LIF,LIFR,LPL,MSI1,NOTCH1,PNPLA2,RORC,THBS1,VIM	141 (13)
LIF	cytokine	0.00853	CD34,GRAMD2B,HBEGF,IGF1,IL34,JUNB,KDR,LIFR,LPL,RASA3	95 (11)
HOXA10	transcription regulator	0.00858	AQP1,CDH16,DHRS9,ERG,FLT1,IRX3,MAP1B,NDRG2,PBX3
MAPK14	kinase	0.00858	CALR,DAB2,DLL1,FLT1,IL10,ITGB8,JUNB,KDR,LEF1	145 (15)
miR-6880-5p (miRNAs w/seed GGUGGAG)	mature microRNA	0.00865	CHAD,EPB41L4A,EPHB6,HBEGF,IKZF4,KLHL21,MAP1B,POU6F2,RND2,RTN4RL1,SDK2,SUPT4H1,TMEM184B,TNIP1
TCF7L2	transcription regulator	0.00865	CCN5,GLI1,GRAMD2B,IL10,IRS1,JAM3,LDLRAP1,LEF1,MET,RAB33A,TMEM63A,TNS1,VIM,ZDHHC9	104 (5)
DRD2	G-protein coupled receptor	0.00866	IGF1,ITGB8,PNPLA2,THBS1	77 (8)
YY1	transcription regulator	0.00872	ALCAM,CALR,CD34,CDCA3,CDKN2C,KDR,KIF20A,MCM7,NOTCH2,TACC3,TCF4,WT1
let-7a-5p (and other miRNAs w/seed GAGGUAG)	mature microRNA	0.00873	ADAMTS14,BEND4,CDH2,COL5A2,GALNT1,GTPBP3,IGF2BP2,IL10,KLHDC8B,LOXL4,LRIG3,PAPPA,PBX3,SLC35D2,THBS1,THRA,UTRN,VIM
MIR17HG	other	0.00886	DLL1,IKZF4,JAG1,KIT,NOTCH2,RGMA,SEL1L
miR-1964-5p (and other miRNAs w/seed GCUGGAG)	mature microRNA	0.00886	EHF,INPP5J,MSRB3,NFYC,RORC,TEX264,TMEM229B
GLI1	transcription regulator	0.00893	CAV1,GLI1,IGF1,IRS1,NDRG2,RPS6KA1,RXRA,VIM	123 (10)
miR-1953 (and other miRNAs w/seed GGGAAAG)	mature microRNA	0.00919	CDCA3,CDK5,CSRNP3,LRTOMT,RAB33A,RTN1,SPRY1,SSBP3,SUOX
IL5	cytokine	0.00919	ANXA2,ATXN1,BCL3,GCAT,HBEGF,IFI30,IL10,LIMK2,LMO7,METRNL,S100A6,VIM	133 (11)
JUN	transcription regulator	0.00926	ANXA2,BCL3,C1QB,CAV1,CYP1B1,ERCC1,GREB1,IL10,ITGB8,KDR,LIF,MET,PTPN6,RXRA,THBS1,VIM	159 (12)
miR-3083-5p (and other miRNAs w/seed GGCUGGG)	mature microRNA	0.00931	AAK1,ABHD14A,AP2M1,CCDC78,CHAD,DES,DNASE2,ERGIC3,KDM6B,KLHL21,LIF,MAPRE3,NDST1,PCDH1,PITPNM2,PLXNA2,PPFIA4,PTPN6,RBFOX3,REEP2,SDK2,SEMA3F,SHROOM4,SLC35D2,SLC6A9,SMAD3,SPRED3,THOC6,ZBTB4
NCOR2	transcription regulator	0.0094	HBEGF,IGF1,LPL,RORC	44 (3)
mir-145	microRNA	0.0094	CACNA1C,CDH2,IL10,IRS1
NFIB	transcription regulator	0.0094	CACNA2D2,FHOD3,LOX,TNS1
IPMK	kinase	0.00955	IL10,JUNB,TAGLN2	41 (4)
MGP	other	0.00955	FLT1,JAG1,MET
NR5A1	ligand-dependent nuclear receptor	0.00958	CYP26B1,ETS1,INHA,KIT,VIM	141 (7)
ANXA7	ion channel	0.00958	CDH2,FGF9,IGF1,ITPR1,WT1
ANGPT2	growth factor	0.00965	ARHGEF2,C1R,CALR,ETS1,FKBP10,IL10,KDM6B,SMYD5,THBS1,VIM	150 (15)
DANCR	other	0.00968	CDH2,VIM
CYSLTR2	G-protein coupled receptor	0.00968	KIT,MITF
NDST1	enzyme	0.00968	FGF9,KDR
IL23R	transmembrane receptor	0.00968	IL10,RORC
GAL3ST1	enzyme	0.00968	ITGA5,SLC38A3
DSG2	other	0.00968	ITGB8,MACF1
MZF1	transcription regulator	0.00968	CD34,CDH2
PPP1CA	phosphatase	0.00968	CDH2,IL10	95 (7)
CCAT2	other	0.00968	VIM,ZEB2
SH3BP2	other	0.00968	KIT,MITF
SERPINH1	other	0.00968	CDH2,VIM
ESR2	ligand-dependent nuclear receptor	0.00985	CAV1,CDH2,CDKN2C,COL5A3,DAB2,EYA4,IGF1,LOXL4,MCM7,NDRG2,NOTCH1,RORC,SLIT3,TACC3,VIM	146 (8)
BMP10	growth factor	0.00987	AQP1,ENG,GLI1,KIT,THBS1,WT1
TAF4	transcription regulator	0.00987	EHF,ETS1,HBEGF,OLFML3,RUNX1,THBS1
miR-758-5p (and other miRNAs w/seed GGUUGAC)	mature microRNA	0.00987	CYP1B1,EIF3H,IFT43,PTP4A1,RTN1,SEL1L
miR-5589-5p (miRNAs w/seed GCUGGGU)	mature microRNA	0.0101	CHAD,GALNT10,KLHL21,PTP4A1,SDK2,SPRED3,TNS1
KLF6	transcription regulator	0.0102	ENG,ESRRB,GLI1,NR2F6,TNIP1
mir-24	microRNA	0.0102	CDH2,KDR,NDST1,RORC
NLRP3	other	0.0104	CDCA8,ESPL1,IL10,KIF1A,LIF,VIM
E2F1	transcription regulator	0.0104	CALR,CAV1,CDKN2C,CRADD,FLT1,IGF1,IRS1,KDR,KIT,MCM7,RACGAP1,RANBP1,SMARCB1,THBS1
MED1	transcription regulator	0.0105	CCN5,ESRRB,GREB1,IGF1,LEF1,MET,THBS1
IL2	cytokine	0.0106	ACVR1B,CDKN2C,CMKLR1,ETS1,IKZF4,IL10,ITGB8,KIT,LIF,LIFR,MLLT3,PIM2,PTPN6,RCN1,RORC,RXRA,SHE,VIM
miR-4489 (miRNAs w/seed GGGGCUA)	mature microRNA	0.0107	CCDC78,EPHA2,ERGIC3,FGF11,LTBP4,PCDH1,POU6F2,RBFOX3,SMARCB1,ST6GALNAC3,SYT9,ZDHHC9
HSPB1	other	0.0108	CDCA3,IL10,LPL
GPER1	G-protein coupled receptor	0.0108	CACNA1D,IGF1,NOTCH1
FOXF1	transcription regulator	0.0108	CACNA1C,ERRFI1,ITGA5
ARRB1	transcription regulator	0.0108	JUNB,LEF1,LPL
TEAD1	transcription regulator	0.0108	COL5A2,DES,KAZN,THBS1,TLE1
COLQ	other	0.0108	BMP1,COL5A2,GPC4,LTBP4,SGCD
RAS	group	0.011	ARHGEF2,CAV1,IGF1,LIF,MET,MITF,VIM
IHH	enzyme	0.011	FLT1,GLI1,KDR,MET
RASSF1	other	0.011	CAV1,CDH2,HBEGF,LIF
NR2F1	ligand-dependent nuclear receptor	0.011	IL10,JAG1,LPL,SPRY1
SRF	transcription regulator	0.0113	ANO1,DES,ETS1,ETV1,FLT1,GCKR,IGF1,JUNB,KDR,LPL,SMTN,WT1
IRS1	enzyme	0.0114	CDKN2C,DVL2,IGF1,IRS1,LPL,THRA,TNNT3
SMAD2	transcription regulator	0.0114	CDH2,FLT1,MET,SMAD3,THBS1,VIM
miR-4711-5p (miRNAs w/seed GCAUCAG)	mature microRNA	0.0114	AAK1,ATP2B1,C1R,KCNN2,RTN1,TAGLN2
POMC	other	0.0114	CYP1B1,IL10,JUNB,MITF,SMAD3,TCF4
TREM1	transmembrane receptor	0.0116	FABP3,HBEGF,HECW2,IL10,LIF,LPL,LRFN4,PIM2,THBS1
miR-3070-5p (and other miRNAs w/seed GCCCCUG)	mature microRNA	0.0116	CLCF1,CPT1C,DES,ERP29,FAM78A,LAT2,LIF,MSRB3,PCDH12,RORC,STAT5A,TEAD4
miR-6737-5p (and other miRNAs w/seed UGGGGUG)	mature microRNA	0.0119	ADAMTS14,FHOD3,IFI30,IL34,INCA1,ITIH1,LEF1,MAP1B,MPDZ,MSI1,PIM2,SGCD,SPRED3,SSBP3,THRA,TMEM25,ZNF385A
KLF1	transcription regulator	0.0119	AQP1,CDKN2C,DNASE2,FLI1
miR-320b (and other miRNAs w/seed AAAGCUG)	mature microRNA	0.012	AQP1,CDCA3,IGF1,PBX3,RGS10,VIM
JAK1/2	group	0.0121	FAM81A,LMO7,NPTX1,PDE2A,PSD
miR-6887-3p (miRNAs w/seed CCCCUCC)	mature microRNA	0.0122	BCL3,CADM4,CMKLR1,ERP29,ERRFI1,ETS1,EYA4,GALNT10,GRAP2,ISOC2,JUNB,LDLRAP1,NDRG2,PIM2,SLC6A9,TEAD4,THRA,TNS1,ULK3,WT1,ZNF385A
AGRN	other	0.0123	MAP1B,UTRN
ITGB5	other	0.0123	IL10,KDR
PDGF (family)	group	0.0123	CALR,VIM
CTNND1	other	0.0123	CDH2,VIM
miR-3662 (miRNAs w/seed AAAAUGA)	mature microRNA	0.0123	CSRNP3,SUPT4H1
SEMA3A	other	0.0123	KDR,MAP1B
JAG2	growth factor	0.0123	JAG1,NOTCH1
HIC1	transcription regulator	0.0123	EPHA2,LRP8
miR-12192-5p (and other miRNAs w/seed GUGGGGU)	mature microRNA	0.0123	ACVR1B,CACNA2D2,CLEC2L,CPT1C,CYP26B1,FAM149A,HBEGF,IL34,INHA,MSI1,NME3,SGCD,SPRED3,SSBP3,THRA,TNS1,ULK3
Hdac	group	0.0124	DLL1,IGF1,IRX3,RORC,SPRY1,WT1,ZEB2
NR1H2	ligand-dependent nuclear receptor	0.0125	AQP1,GLI1,LPL,LRP8,PNPLA2,THRA
DGCR8	enzyme	0.0128	JAG1,MITF,NOTCH1,TCF4
CREBBP	transcription regulator	0.013	ARHGEF3,DHRS3,ERCC1,GLI1,GRAMD2B,INHA,LPL,NOTCH1,PIPOX,RASA3,RPS6KA1,TNFAIP1,TUBA8,UTRN
miR-34a-5p (and other miRNAs w/seed GGCAGUG)	mature microRNA	0.0131	CCN5,DLL1,JAG1,KIT,KLHDC8B,LEF1,MET,NDST1,NOTCH1,NOTCH2,RTN4RL1,SDK2,SLC23A3,TMEM184B,TRPS1,VAT1
miR-1237-5p (and other miRNAs w/seed GGGGGCG)	mature microRNA	0.0134	ADAMTSL2,ARHGEF2,CYP26B1,FMNL1,INHA,ITGA5,LTBP4,MSI1,PCDH1,RBFOX3,RGMA,SDK2,SH3BP1,SLC43A2,SLC6A9,SMTN,SPRED3,SSBP3,THRA,VAT1,VSTM2L,ZNF385A
UTP	chemical - endogenous mammalian	0.0134	CDH2,KCNC4,THBS1
NOTCH4	transcription regulator	0.0134	DES,IL10,NOTCH1
MAPK11	kinase	0.0134	CALR,CAV1,IL10
TBXT	transcription regulator	0.0134	ALCAM,KDR,MITF
miR-4290 (miRNAs w/seed GCCCUCC)	mature microRNA	0.0135	ATXN10,CADM4,CALR,CLCF1,ERRFI1,ETS1,FKBP10,GRAP2,PCDH1,POU6F2,RAB30,RND2,SMAD3,THRA,ULK3
EDN1	cytokine	0.0135	CDH2,CTNND1,ERRFI1,HBEGF,ITGA5,JUNB,MITF,THBS1,VIM
RBL1	transcription regulator	0.0136	CRADD,MCM7,MET,NOTCH1,THBS1
SOX1	transcription regulator	0.0136	EPHA2,FARP1,GREB1,IRS1,IRX3
inosine	chemical - endogenous mammalian	0.0137	ALCAM,C1QB,LCP1,VIM
SRC (family)	group	0.0137	ATP1A1,CDH2,FLT1,IL10
EGR3	transcription regulator	0.0137	LMO7,NOTCH1,RORC,ZEB2
REL	transcription regulator	0.0141	ACSS2,ATXN1,BCL3,DNAH1,HBEGF,KDR,MLLT3,PIPOX,RORC,VIM
miR-4271 (and other miRNAs w/seed GGGGAAG)	mature microRNA	0.0142	GTPBP3,HMBOX1,KCNMA1,LRTOMT,MAPRE3,MBD6,NCALD,PAMR1,PDS5A,RGMA,SFXN2,SMYD5,SRGAP2,STON2,SUPT4H1,TAGLN2,THRA,TNS1,ZBTB4,ZNF385A
Brd4	kinase	0.0143	C1R,COL5A2,KDR,KIT,LOX
miR-4716-3p (and other miRNAs w/seed AGGGGGA)	mature microRNA	0.0144	ATXN1,CADM4,CD34,CLCF1,CLEC2L,CSRNP3,CTNND1,ERG,LCP1,MSI1,PCDH1,RCN1,RGMA,SGCD,SHMT2,SPRED3,SSBP3,THRA,TMEM229B,TNS1
NANOG	transcription regulator	0.0144	ESRRB,GLI1,KDR,MAP1B,NPTX1,S100A6,TEAD4
S100A9	other	0.0147	BCL3,C1QB,CCN5,IGF1,KCNMA1,SEMA3B,TUBA8,WT1
TREM2	transmembrane receptor	0.0147	IL10,LOX,LPL,SULF2
CCNC	other	0.0149	LPL,NOTCH1,PNPLA2
OGA	enzyme	0.015	C1QB,CADPS,CDKN2C,FABP3,FGF9,IGF1,THRA
FGFR2	kinase	0.015	CCN5,DAB2,DLL1,IGF1,IL10,NOTCH1,TRPS1
G protein alphai	group	0.0151	C1R,CMKLR1,LIF,TAGLN2,THBS1
ADAM12	peptidase	0.0151	COL5A2,COL5A3,COLEC10,JUNB,LOXL4
voltage-gated calcium channel	complex	0.0152	CD34,ITPR1
HOXA11-AS	other	0.0152	CDH2,ZEB2
mir-194	microRNA	0.0152	IL10,THBS1
miR-125b-2-3p (and other miRNAs w/seed CAAGUCA)	mature microRNA	0.0152	AP2M1,KLK1
IL9R	transmembrane receptor	0.0152	BCL3,JUNB
MGAT3	enzyme	0.0152	CDH2,ITGA5
HSF4	transcription regulator	0.0152	LIF,VIM
NCOA6	transcription regulator	0.0152	GREB1,LPL
miR-377-3p (miRNAs w/seed UCACACA)	mature microRNA	0.0153	AAK1,CYP1B1,ETS1,IRX3,KAZN,LPL,MADD,PNPLA2,RGMA
IGF1	growth factor	0.0156	ACSS2,CCDC80,CCN5,COL5A2,CYP1B1,ERRFI1,FHOD3,IGF1,IL10,INHA,IRS1,ITGA5,JUNB,KIF1A,LPL,NTRK1,OSMR,PAPPA,THBS1
ATN1	transcription regulator	0.0156	ATP1A1,BMP1,ETV1,HBEGF,IL11RA,NPTX1,THRA
KDM5B	transcription regulator	0.0156	CAV1,CDCA3,CLCF1,GREB1,HSD17B8,REEP1,STAT5A
HMOX1	enzyme	0.0157	AQP1,ENG,FLT1,IL10,KDR,RORC
CGA	other	0.0157	EDEM2,HR,JAZF1,KIT,SIL1,STAT5A
GATA3	transcription regulator	0.0157	CDH2,CDKN2C,ETS1,GREB1,IL10,KIT,NOTCH1,NOTCH2,RUNX1,ZEB2
TEAD2	transcription regulator	0.0158	COL5A2,KAZN,THBS1,TLE1
LGALS3	other	0.0159	FLT1,IGF1,IL10,KDR,PNPLA2
let-7	microRNA	0.0162	CDH2,COL5A2,IGF1,IGF2BP2,IL10,THBS1,VIM
miR-450b-3p (and other miRNAs w/seed UGGGAUC)	mature microRNA	0.0162	CPB1,ETS1,FANK1,GPC4,ISOC2,MACF1,PBXIP1
ETS1	transcription regulator	0.0163	ETS1,FLI1,FLT1,HSPB8,IL10,JUNB,MET,ZEB2
HTT	transcription regulator	0.0163	AQP1,ATP1A1,BCL3,BMP1,C1R,CAST,CDK5,DLL1,ESRRB,ETV1,HBEGF,IL11RA,ITPR1,JUNB,KCNC4,LOX,NPTX1,NTRK1,PC,SPTAN1,THRA,TNNT3
PCGF2	transcription regulator	0.0165	JAG1,SMAD3,ZEB2
miR-5586-3p (miRNAs w/seed AGAGUGA)	mature microRNA	0.0168	C1QB,CLCF1,ETS1,FAM78A,GPC4
FOSL1	transcription regulator	0.0168	IL10,JUNB,MAP1B,MET,THBS1
SIRT1	transcription regulator	0.0168	ANO1,CAV1,CDH2,CDKN2C,CPB1,GLI1,IGF1,IL10,KIF1A,MADD,PC,PYGM,RPL10A,SSBP3,SYNPO
ITGB3	transmembrane receptor	0.0169	IL10,KDR,RUNX1,SMAD3
miR-3157-3p (miRNAs w/seed UGCCCUA)	mature microRNA	0.0171	LHFPL2,MSRB3,RAB30,RBFOX3,SHMT2,SMAD3
miR-6735-3p (miRNAs w/seed GGCCUGU)	mature microRNA	0.0172	FGF9,LCP1,LDLRAP1,LRTOMT,RAB30,REEP1,RGMA,TMEM184B,TNFAIP1
PTH	other	0.0173	CCN5,IGF1,LEF1,NDRG2,RUNX1,SLC43A2,SMAD3,TNS1
miR-140-5p (and other miRNAs w/seed AGUGGUU)	mature microRNA	0.0174	C1R,FGF9,KLHL5,LHFPL2,RTN1,SEL1L,SMAD3
miR-4713-3p (miRNAs w/seed GGGAUCC)	mature microRNA	0.0179	AP2M1,ETS1,FSTL3,GALNT10,GPC4,ISOC2,RCN1,RPS6KA1
IL4	cytokine	0.0179	ANO1,ANXA2,BCL3,CRADD,DCTN1,EPHA2,ESPL1,FLT1,GCAT,HBEGF,HEXIM2,IFI30,IGF1,IL10,JUNB,KDM6B,KIT,LEF1,LIF,LIFR,LMO7,LPL,MAP3K11,METRNL,PIM2,PLCD1,RAB30,SLC4A7,STAT5A,TLE1,VIM
NOTCH1	transcription regulator	0.018	DES,DLL1,FLT1,GLI1,IL10,JAG1,LEF1,LOX,NOTCH1,RORC
CAT	enzyme	0.018	CAV1,CYP1B1,THBS1,VIM
RAC2	enzyme	0.018	CDH2,ITGB8,MACF1,S100A6
Secretase gamma	complex	0.0181	IL10,NOTCH1,RORC
KDM3A	transcription regulator	0.0181	ALCAM,ETS1,FSTL3
FGFR4	kinase	0.0181	CDH2,KDR,LPL
TWIST2	transcription regulator	0.0181	CDH2,VIM,ZEB2
KNG1	other	0.0181	CALR,IGF1,KDR
PTCH1	transmembrane receptor	0.0181	DLL1,GLI1,TNNT3
WWC1	transcription regulator	0.0183	CDH2,VIM
DHTKD1	enzyme	0.0183	IGF1,SYTL4
RLIM	enzyme	0.0183	CDH2,VIM
MIR101	group	0.0183	MET,MITF
PIAS4	transcription regulator	0.0183	ITGB8,LEF1
MMP8	peptidase	0.0183	IL10,MET
MYZAP	other	0.0183	CDH2,DES
BEX2	other	0.0183	CDH2,PLXNC1
GMNN	transcription regulator	0.0186	EPHA2,FARP1,GREB1,IRS1,IRX3
HSF1	transcription regulator	0.0187	ATP5PF,LIF,LPL,LRIF1,MCM7,MITF,RANBP1,SLIT3,SPTAN1
MTOR	kinase	0.0189	ATP2B1,DCTN1,IGF1,IL10,INHA,IRS1,PIM2,RORC,SGCA,UTRN
L-triiodothyronine	chemical - endogenous mammalian	0.019	ATP1A1,BCL3,CMKLR1,CYP26B1,DAAM2,ENG,FKBP10,HR,IGF1,INHA,ITPR1,NTRK1,PLEKHG2,RAB30,SLC43A2,SYNPO,THRA
miR-6798-5p (miRNAs w/seed CAGGGGG)	mature microRNA	0.0192	ADAMTS14,COL5A3,FGF11,IFT20,KLHL21,MAPRE3,NDST1,PCDH1,PTPRQ,SDK2,SYTL4,TAGLN2,TEAD4,VSTM2L,WT1
PNPLA2	enzyme	0.0192	IL10,IRS1,PNPLA2,ZNF423
PTK2	kinase	0.0192	IRS1,ITGA5,PALLD,THBS1
Cd64	group	0.0193	IL10
Srp	group	0.0193	FGF9
COMMD5	other	0.0193	NOTCH2
RNY4	other	0.0193	IL10
INSC	other	0.0193	KDR
cytochrome-c oxidase	complex	0.0193	AQP1
EXT2	enzyme	0.0193	NDST1
Gm26504	other	0.0193	IGF1
DACT1	other	0.0193	DVL2
LMTK3	kinase	0.0193	HSPB8
TSSK3	kinase	0.0193	IL10
KIF21A	other	0.0193	MAP1B
KLHL13	other	0.0193	IRS1
ARHGAP35	transcription regulator	0.0193	KDR
TMPRSS2	peptidase	0.0193	ERG
KDM3B	enzyme	0.0193	IGF1
DMTN	other	0.0193	ITPKB
CYTL1	cytokine	0.0193	IGF1
CSGALNACT1	enzyme	0.0193	IL10
TPH2	enzyme	0.0193	IGF1
FUBP3	transcription regulator	0.0193	FGF9
COMMD9	other	0.0193	NOTCH2
KLHL9	other	0.0193	IRS1
PDCL3	other	0.0193	KDR
RIN3	other	0.0193	KIT
PTPRM	phosphatase	0.0193	CTNND1
PLSCR1	enzyme	0.0193	ITPR1
NTHL1	enzyme	0.0193	IL10
SGTA	other	0.0193	IGF1
CAMKK1	kinase	0.0193	IL10
5430416N02Rik	other	0.0193	MID1
UHMK1	kinase	0.0193	AQP1
PAM	enzyme	0.0193	AQP1
CACNB2	ion channel	0.0193	CACNA1C
miR-466l-3p (miRNAs w/seed AUAAAUA)	mature microRNA	0.0193	IL10
mir-431	microRNA	0.0193	EHF
miR-450b-5p (miRNAs w/seed UUUGCAG)	mature microRNA	0.0193	RUNX1
mir-450	microRNA	0.0193	RUNX1
mir-613	microRNA	0.0193	MET
Clec4b2	other	0.0193	IL10
FBXW8	other	0.0193	IRS1
ETF1	translation regulator	0.0193	UTRN
PTS	enzyme	0.0193	IGF1
RAB27B	enzyme	0.0193	KIT
GRB14	other	0.0193	IRS1
PPP1R3A	phosphatase	0.0193	THBS1
SEMA6A	transmembrane receptor	0.0193	KDR
ANK2	other	0.0193	SPTBN1
DVL3	other	0.0193	CTNND1
ETS1-AS1	other	0.0193	ETS1
INHBE	growth factor	0.0193	JUNB
TIPIN	other	0.0193	HAVCR1
CAV2	other	0.0193	CAV1
FAM13A	other	0.0193	IRS1
Bex3	other	0.0193	NTRK1
PRR13	other	0.0193	THBS1
dihydroxyphenylethylene glycol	chemical - endogenous mammalian	0.0193	MAP1B
3-deoxyglucosone	chemical - endogenous mammalian	0.0193	HBEGF
miR-4460 (miRNAs w/seed UAGUGGU)	mature microRNA	0.0193	C1R,CKAP2,LHFPL2,MECOM,RAB30,RTN1,SEL1L
miR-4304 (miRNAs w/seed CGGCAUG)	mature microRNA	0.0195	ETS1,NCALD,PITPNM2,RANBP1,SLC23A3
miR-5007-5p (miRNAs w/seed AGAGUCU)	mature microRNA	0.0195	COL5A2,HABP4,IL10,NDP,PTPRG
miR-6515-5p (miRNAs w/seed UGGAGGG)	mature microRNA	0.0195	CALR,CHAD,CTNND1,FMNL1,HBEGF,MBD6,PIM2,RGMA,SARM1,SPRED3,SUPT4H1,THRA,TMEM184B,TMEM229B,TNS1
PDX1	transcription regulator	0.0197	ACE2,ANXA2,ATP5PF,JUNB,MITF,PC,PTP4A1,SLIT3
miR-193a-3p (and other miRNAs w/seed ACUGGCC)	mature microRNA	0.0198	AP2M1,FLI1,OSMR,PLXNA2,RGMA,SHMT2,SLC35D2,TCF4,TNFAIP1
miR-3688-5p (miRNAs w/seed GUGGCAA)	mature microRNA	0.0198	CPT1C,FSTL3,IL34,ITGA5,NDST1,NFYC,RAB30,SHROOM4,THRA
HLX	transcription regulator	0.0198	CD34,CYP1B1,PAPPA
miR-5583-5p (and other miRNAs w/seed AACUAAU)	mature microRNA	0.0198	GRB14,PKDCC,SLC35D2
PLAUR	transmembrane receptor	0.0198	CDH2,JUNB,KDR
STS	enzyme	0.0198	IGF1,IRS1,PNPLA2
miR-7844-5p (miRNAs w/seed AAACUAG)	mature microRNA	0.0198	IFI30,SYTL4,VIM
NR3C2	ligand-dependent nuclear receptor	0.02	CYP1B1,DES,IGF1,JUNB,KDR,NDRG2,TNNT3
IGF1R	transmembrane receptor	0.0201	ATP5PF,DES,GLI1,IGF1,INHA,IRS1,KIF20A,LPL,RACGAP1,RPL10A,RPL7
SMAD4	transcription regulator	0.0204	ARHGEF2,ENG,FSTL3,GLI1,IL10,JAG1,LEF1,MET,RUNX1
heparin	chemical - endogenous mammalian	0.0204	FLT1,IL10,LPL,PAPPA,VIM
miR-6785-3p (miRNAs w/seed CAUCGCC)	mature microRNA	0.0204	CACNA1D,KCNC4,NPTX1,RAB30,TMEM25
hydrocortisone	chemical - endogenous mammalian	0.0207	ERP29,FGF9,IGF1,IL10,LOX,LPL,STAT5A
CSF3	cytokine	0.0209	CD34,DES,ETS1,IGF1,IL10,KIT,MET,RORC
miR-3176 (and other miRNAs w/seed CUGGCCU)	mature microRNA	0.0209	ABHD14A,ARHGEF3,CRADD,FGF9,HSPB8,ITGA5,RAB30,RGMA,SPTBN1
Histone h3	group	0.0212	CDKN2C,FLT1,GLI1,IGF1,IKZF4,IL10,INHA,ITGA5,KDR,RGS10,RPL10A,ZNF423
ARNT	transcription regulator	0.0214	CAV1,CYP1B1,ENG,FLT1,IL10
RAF1	kinase	0.0215	CCN5,DHRS3,HBEGF,IL10,LIF,LIFR,MET,OSMR,PC
PLK1	kinase	0.0216	CDH2,EPHA2,VIM
mevalonic acid	chemical - endogenous mammalian	0.0216	LPL,RORC,SMAD3
MEG3	other	0.0217	VIM,ZEB2
Pdgfr	group	0.0217	HBEGF,VIM
SOX5	transcription regulator	0.0217	IL10,RORC
CCAT1	other	0.0217	CDH2,VIM
CLCA2	ion channel	0.0217	CDH2,VIM
GTF2I	transcription regulator	0.0217	KDR,THBS1
ITGB8	other	0.0217	MACF1,SMAD3
HULC	other	0.0217	KDR,VIM
TNFRSF8	transmembrane receptor	0.0217	IL10,JUNB,PBX3,PIM2
miR-6756-5p (and other miRNAs w/seed GGGUGGG)	mature microRNA	0.0222	A4GALT,CACNA2D2,CCDC78,CHAD,CLCF1,COL5A3,FGF11,LIF,MAPRE3,MGAT5B,MSI1,NECAB3,NPTX1,PCDH1,PTPRR,REEP2,RGMA,SDK2,SETD7,SHROOM4,SLC25A19,SMYD5,SSBP3,SUOX,THRA,TMEM229B,TNS1,TSC22D4,VAT1,VSTM2L,ZBTB4,ZNF385A
miR-3072 (and other miRNAs w/seed GCCCCCU)	mature microRNA	0.0224	B4GALNT3,CADM4,CYP26B1,EMID1,ESRP2,GRAP2,MADD,MAPRE3,MBD6,PCDH1,SEMA3F,SPRED3,TBC1D1,ZNF385A
miR-3918 (miRNAs w/seed CAGGGCC)	mature microRNA	0.0224	ALS2CL,CLCF1,CYP26B1,ITPKB,KIF20A,LIF,LTBP4,MAP4K2,MID1,PPFIA4,RGMA,TMEM229B,TNFAIP1,VASN
miR-6511a-5p (and other miRNAs w/seed AGGCAGA)	mature microRNA	0.0229	CAV1,CCN5,INHA,PDS5A,PIPOX,RPL7,RXRA,SYT9
miR-550a-3p (and other miRNAs w/seed GUCUUAC)	mature microRNA	0.023	CRTAC1,MSRB3,NCALD,PGPEP1L
CCND1	transcription regulator	0.0235	CDCA8,EPHA2,NOTCH1,RACGAP1,TCF4
SMO	G-protein coupled receptor	0.0235	ALCAM,GLI1,IL11RA,LEF1,RUNX1
KIT	transmembrane receptor	0.0235	ETV1,IL10,KIT,LIF,MITF,PTPN6
MALT1	peptidase	0.0235	IKZF4,IL10,RORC
miR-3136-3p (and other miRNAs w/seed GGCCCAA)	mature microRNA	0.0235	ACVR1B,BEND4,DVL2,FGF11,ITGA5,LIF,LIMK2,TLE1
PPARG	ligand-dependent nuclear receptor	0.0238	CAV1,CDKN2C,DHRS3,ETS1,FABP3,HR,IGF1,IL10,IRS1,LPL,MCM7,PC,RORC,TCF4,VAMP8,VIM
EP300	transcription regulator	0.0242	ARHGEF3,DHRS3,GRAMD2B,GREB1,IGF1,KDR,NOTCH1,PIPOX,RASA3,RORC,RPS6KA1,TNFAIP1,TUBA8,UTRN
Mek	group	0.0243	A4GALT,CDH2,EPHA2,ETS1,GALNT10,IL10,JUNB,NOTCH2,RUNX1,THBS1
mir-181	microRNA	0.0244	ATP2B1,NOTCH1,PBX3,RORC
SERPINF1	other	0.0244	CD34,IL10,THBS1,VIM
MYC	transcription regulator	0.0245	ALCAM,AQP1,CAST,CAV1,CDH2,COL5A2,EPHA2,FARP1,GREB1,IL10,IMPA2,IRS1,IRX3,ITPR1,KDM6B,KLK1,LOX,MCM7,MITF,NDRG2,RANBP1,RPL10A,RPL7,S100A6,SHMT2,TAGLN2,TEAD4,THBS1,TLE1,TNNT3,VIM
miR-212-5p (miRNAs w/seed CCUUGGC)	mature microRNA	0.025	ANO4,CCDC78,DNASE2,METRNL,NFYC,SHROOM4,SUPT4H1,SYT9
ID2	transcription regulator	0.0252	BCL3,CDKN2C,DLL1,IKZF4,IL10,MECOM,NOTCH1,SEMA3F,TCF4
METTL14	enzyme	0.0253	ITPR1,THBS1
MIRLET7	group	0.0253	ACVR1B,COL5A2
RPS6KA4	kinase	0.0253	IL10,JUNB
TIGIT	other	0.0253	IL10,RORC
palmitoleic acid	chemical - endogenous mammalian	0.0253	IL10,MITF
LEF1	transcription regulator	0.0253	CCDC80,IKZF4,ITGB8,LEF1,MITF,NTN4,SPRY1
miR-6752-5p (and other miRNAs w/seed GGGGGUG)	mature microRNA	0.0254	A4GALT,ACVR1B,BCL3,CALR,CD34,COL5A3,HSD17B8,KDM6B,KLK1,LEF1,LIF,MBD6,PCDH1,PSD,RGMA,RND2,SDK2,SLC43A2,SLC6A9,SMYD5,SPRED3,THRA,TMEM229B,TSC22D4,USP34,ZNF385A,ZNF423
ARHGAP31	other	0.0255	CDH2,ITGA5,ZEB2
MMP14	peptidase	0.0255	CDH2,IL10,JAG1
HHEX	transcription regulator	0.0255	ENG,FLT1,KDR
ENG	transmembrane receptor	0.0255	ITGA5,KDR,THBS1
vitamin A	chemical - endogenous mammalian	0.0255	AQP1,CYP26B1,RXRA
PRDM5	transcription regulator	0.0257	CACNA1C,EMID1,NOTCH1,NOTCH2,RUNX1
LYN	kinase	0.0257	BCL3,ETS1,ITPR1,MITF,STAT5A
IL12 (family)	group	0.0261	BCL3,IL10,LEF1,LIF,METRNL,PIM2,RORC
MAFB	transcription regulator	0.0269	ALCAM,CMKLR1,IGF1,IL10,OLFML3
STAT3	transcription regulator	0.0272	BCL3,CDH2,DLL1,HAVCR1,IFI30,IL10,JUNB,KDR,LIF,NOTCH1,PIM2,PTPN6,RORC,RUNX1,SYNPO,TCF4,VIM
MAPKAPK2	kinase	0.0273	HSPB8,IL10,STAT5A,ZC3H12C
miR-19b-3p (and other miRNAs w/seed GUGCAAA)	mature microRNA	0.0273	ATXN1,BEND4,CAST,CSRNP3,DHRS3,ITGB8,JAZF1,RTN1,SHCBP1,THBS1
GJA1	transporter	0.0276	CDH2,IL10,VIM
PROX1	transcription regulator	0.0276	CD34,KDR,TNNT3
Ap1	complex	0.0278	ERCC1,ETS1,IGF1,IL10,LPL,MET,UTRN
YAP1	transcription regulator	0.028	DAB2,DIAPH3,ITGA5,LIFR,LPL,MAP1B,RPL10A,RPL7,TEAD4,THBS1
miR-3189-3p (miRNAs w/seed CCUUGGG)	mature microRNA	0.0287	CCDC78,CMKLR1,HEXIM2,IKZF4,REEP2,SDK2,SHROOM4,SRGAP2,SUOX
miR-6868-5p (miRNAs w/seed CUGGCAG)	mature microRNA	0.0287	CHAD,KIF1A,KLHDC8B,LHFPL2,NOTCH1,PTPRG,RGMA,SGCD,SHROOM4
miR-4767 (miRNAs w/seed GCGGGCG)	mature microRNA	0.0287	A4GALT,HR,KDM6B,LTBP4,NTNG2,RBFOX3,RGMA,SMTN
IL11	cytokine	0.0288	ANXA2,IGF1,IL10,JUNB
BACH2	transcription regulator	0.0288	IL10,JUNB,LEF1,RORC
estrone	chemical - endogenous mammalian	0.0291	IGF1,IRS1
GPI	enzyme	0.0291	CAV1,VIM
PTPRE	phosphatase	0.0291	MET,STAT5A
CCN5	growth factor	0.0291	LPL,ZNF423
CD1D	other	0.0291	IL10,PTPN6
GSK3A	kinase	0.0291	IRS1,KDR
SOCS2	other	0.0291	IGF1,STAT5A
FGFR1	kinase	0.0293	DLL1,ITPR1,LIF,NOTCH1,VIM
miR-6787-3p (miRNAs w/seed CUCAGCU)	mature microRNA	0.0293	EHF,ETS1,GRAP2,MFSD10,SLC26A10,TEAD4
miR-6859-3p (miRNAs w/seed GACCCCC)	mature microRNA	0.0294	CADM4,CMKLR1,MAP3K11,MAPRE3,MYOZ3,PCDH1,RPL7,S100A6,SYT3
choline	chemical - endogenous mammalian	0.0298	ERRFI1,FLT1,MPDZ
miR-3960 (and other miRNAs w/seed GCGGCGG)	mature microRNA	0.0305	ADAMTSL2,FMNL1,JUNB,LIFR,NTNG2,RUNX1,ZNF423
DSCAML1	other	0.0305	NTN4,NTNG2,PLXNC1,SEMA3F,SHANK1
miR-661 (miRNAs w/seed GCCUGGG)	mature microRNA	0.0305	COL5A3,ERCC1,GALNT10,GTPBP3,HAVCR1,HR,KCNN1,KLHL21,LIF,LTBP4,MGAT5B,MSRB3,NFYC,RGMA,SHROOM4,SMARCB1,SYNPO,WT1
CSF1	cytokine	0.0307	FERMT3,GRAP2,IGF1,IL10,IL11RA,ITGA5,JUNB,LPL,RUNX1,THBS1
miR-7155-5p (miRNAs w/seed CUGGGGU)	mature microRNA	0.0307	ADAMTS14,DVL2,IL11RA,IMPA2,ITGA5,KCNC4,KCNH4,MSI1,NFYC,RAB24,SLC23A3,SPRED3
IgG	complex	0.0309	CALR,ECSCR,FLT1,IL10,ITGB8,PTPN6,RND2,SYNPO,THBS1
IL6	cytokine	0.031	CYP1B1,FLI1,GLI1,IGF1,IL10,IRS1,ITPR1,JUNB,KDR,KIT,LCAT,LIF,LIFR,LPL,MET,NOTCH1,RASA3,RORC,VIM
HDAC2	transcription regulator	0.0314	CD34,GLI1,IGF1,ITGB8,MCM7,RORC
miR-6852-5p (and other miRNAs w/seed CCUGGGG)	mature microRNA	0.0314	COL5A3,DES,GALNT10,ITGA5,KCNH4,MBD6,NFYC,NPTX1,NR2F6,RAB24,RBFOX3,RPS6KA1,SLC23A3,SLIT1,SPRED3,TNS1,VASN,VSTM2L
TSC2	other	0.0315	ACSS2,ANXA2,BCL3,IRS1,RTN4RL1,S100A6,VAMP8
NR2F2	ligand-dependent nuclear receptor	0.032	IL10,IL34,KDR,LPL
2-methoxyestradiol	chemical - endogenous mammalian	0.032	CAV1,IL10,LOX
NRF1	transcription regulator	0.032	CDH2,NCALD,VIM
mir-146	microRNA	0.032	IL10,KIT,RUNX1
RPS6KB1	kinase	0.032	ATP1A1,IL10,IRS1
F7	peptidase	0.032	HBEGF,JAG1,LIF
miR-148a-3p (and other miRNAs w/seed CAGUGCA)	mature microRNA	0.0321	ABI3,ERRFI1,ETS1,FAM81A,FLT1,MITF,NDP,NPTX1,PBXIP1,RGMA
miR-7108-3p (miRNAs w/seed CCCGCCC)	mature microRNA	0.0326	ACVR1B,ATXN1,B4GALNT3,HSPB8,ISOC2,NTNG2,PCDH1,PKDCC,PSD,THRA,VAT1
miR-3175 (miRNAs w/seed GGGGAGA)	mature microRNA	0.0326	BMP1,CADM4,CALR,CHAD,COL5A3,DAAM2,DES,EPB41L4A,FKBP10,IKZF4,KCNH4,LDLRAP1,MAP3K11,MBD6,MPDZ,MSI1,NFYC,PCDH1,SMAD3,TMEM229B,VAT1,ZBTB4,ZNF385A
GLI3	transcription regulator	0.0331	DLL1,GLI1,JUNB,RUNX1,SMAD3
GLI2	transcription regulator	0.0331	GLI1,IL10,JAG1,JUNB,VIM
cholesterol	chemical - endogenous mammalian	0.0332	ACSS2,CAV1,DES,FLT1,HBEGF,IL10,LPL,MITF,THBS1
TCF/LEF	group	0.0332	MITF,VIM
WDR5	transcription regulator	0.0332	CDH2,VIM
Betacatenin/TCF	complex	0.0332	FGF9,LEF1
RXFP2	G-protein coupled receptor	0.0332	HR,NOTCH1
TNFRSF13C	transmembrane receptor	0.0332	IL10,PIM2
mir-140	microRNA	0.0332	LOX,VIM
JARID2	transcription regulator	0.0332	NOTCH1,ZEB2
CDK5	kinase	0.0332	KCNMA1,LPL
CD5	transmembrane receptor	0.0332	IL10,RORC
PPARGC1A	transcription regulator	0.0332	FABP3,IL10,INHA,INPP5J,IRS1,LPL,MITF,OLFML3,PNPLA2,RXRA,SLIT3
IL25	cytokine	0.0336	FLT1,IL10,JAG1,KDR
PPP3R1	phosphatase	0.0336	AQP1,BCL3,CACNA1C,CACNB2
PRKAA1	kinase	0.0337	KLHL29,NDRG2,RTN4RL1,SMAD3,TNS1,ZDHHC9
IL1A	cytokine	0.034	BCL3,IGF1,IL10,ITGA5,JUNB,KIT,LIF,TERF2IP,VIM
miR-615-5p (and other miRNAs w/seed GGGGUCC)	mature microRNA	0.0342	ABI3,ADAMTS14,BMP1,ITIH1,LAT2,MAPRE3,RAB24,SPRED3,SYT3,TMEM25
TRH	other	0.0344	CDK14,JUNB,MITF
CTF1	cytokine	0.0344	IRS1,JUNB,PNPLA2
BSG	transporter	0.0344	CDH2,KDR,VIM
miR-6132 (and other miRNAs w/seed GCAGGGC)	mature microRNA	0.0344	ADAMTS14,CDCA3,CMKLR1,IFT20,KLHL21,LDLRAP1,LIF,LTBP4,MSI1,NOTCH2,PBXIP1,PCDH1,PLXNA2,PPFIA4,RGMA,SLC25A19,TMEM229B,TMEM25,TNFAIP1,ULK3
MYOCD	transcription regulator	0.0345	ACE2,ANO1,CACNA1C,CACNA1D,DES
miR-3126-3p (miRNAs w/seed AUCUGGC)	mature microRNA	0.0345	ASAP2,HSPB8,LHFPL2,LRIG3,REEP1
DYSF	other	0.0345	ANXA2,C1QB,CAV1,ERRFI1,LCP1
PRKAA2	kinase	0.0348	KLHL29,NDRG2,RTN4RL1,SMAD3,TNS1,ZDHHC9
ERK1/2	group	0.035	CACNA1C,CALR,CAV1,ETS1,FLT1,HBEGF,IL10,JUNB,MAP3K11,S100A6
Akt	group	0.0352	CDH2,GALNT10,IGF1,IL10,LEF1,LPL,NOTCH1,NOTCH2,PCDH1,THBS1,UTRN,WT1
NPY	other	0.0354	IL10,KLK1,LPL,PNPLA2
PGR	ligand-dependent nuclear receptor	0.0354	GREB1,PCDH1,RUNX1,S100A6
BCL11B	transcription regulator	0.0354	IL10,LEF1,RORC,SPRY1
miR-4423-5p (miRNAs w/seed GUUGCCU)	mature microRNA	0.036	FGF9,HAVCR1,NUFIP2,RND2,SMARCB1,TMEM229B
NFKBIA	transcription regulator	0.0363	BCL3,COL5A2,CYP1B1,ECSCR,IL10,IRX3,ITPR1,JUNB,LIF,LIFR,NDRG2,RASA3,SEMA3F,SPTBN1
EGR2	transcription regulator	0.0364	CAST,IL10,KDR,NOTCH1,RORC,STAT5A,ZEB2
FOXO3	transcription regulator	0.0368	CAV1,CDCA8,ERG,IGF1,IL10,JAG1,JUNB,MCM7,MET,NTN4,VIM
GDF9	growth factor	0.0368	INHA,KIT,LOX
IL9	cytokine	0.0368	BCL3,JUNB,PIM2
miR-4329 (miRNAs w/seed CUGAGAC)	mature microRNA	0.0371	ISOC2,NDP,PIPOX,PSME4
F2RL1	G-protein coupled receptor	0.0371	CAV1,HBEGF,IL10,LIF
miR-5708 (miRNAs w/seed UGAGCGA)	mature microRNA	0.0371	FAM78A,FGF9,MFSD10,SKAP2
miR-627-3p (miRNAs w/seed CUUUUCU)	mature microRNA	0.0372	CSRNP3,IGF1,MAP1B,PDS5A,RAB30,TERF2IP
miR-625-5p (and other miRNAs w/seed GGGGGAA)	mature microRNA	0.0372	AP2M1,CADM4,CDYL2,CTNND1,IGF1,IKZF4,JAZF1,KCNH4,LCP1,MSI1,NDRG2,SARM1,SLC23A3,SMYD5,SPRED3,SYNPR,SYT7,TAGLN2,TERF2IP,THRA,ZNF385A
sphingosine-1-phosphate	chemical - endogenous mammalian	0.0373	ANXA2,KDR,RXRA,THBS1,VIM
Retnla	other	0.0375	JAG1,NOTCH1
mir-203	microRNA	0.0375	JAG1,LIFR
IGFBP1	other	0.0375	IGF1,ITGA5
HOXB4	transcription regulator	0.0375	FLI1,JUNB
IL2RB	transmembrane receptor	0.0375	ETS1,IL10
TNFAIP6	other	0.0375	IL10,ITIH1
DGAT1	enzyme	0.0375	LPL,PNPLA2
miR-6827-5p (miRNAs w/seed GGGAGCC)	mature microRNA	0.0379	HSPB8,INCA1,INHA,LIF,LRTOMT,MYO18B,PCDH1,RBFOX3,SEMA3F,SMARCB1,SYT3,TEX264,TMEM184B
ESR1	ligand-dependent nuclear receptor	0.0379	AQP1,CAV1,CYP1B1,GREB1,IGF1,KCNH3,LIFR,LOXL4,MET,RORC,STAT5A,TNIP1
L-ornithine	chemical - endogenous mammalian	0.0383	PNPLA2
RUNX1T1	transcription regulator	0.0383	NTRK1
Cofilin	group	0.0383	IL10
Tgf beta receptor	complex	0.0383	RORC
CTDNEP1	phosphatase	0.0383	DVL2
Hoxaas3	other	0.0383	RUNX1
SOCS7	other	0.0383	IRS1
MEX3C	enzyme	0.0383	IGF1
RNU1-1	other	0.0383	HBEGF
TRIB2	kinase	0.0383	IL10
ADGRG1	G-protein coupled receptor	0.0383	IGF1
ERBB	group	0.0383	MITF
PIBF1	other	0.0383	IL10
LINC00312	other	0.0383	CTNND1
KDM4B	enzyme	0.0383	VIM
FUT9	enzyme	0.0383	MSI1
ZNF366	transcription regulator	0.0383	IL10
STAT3/5	group	0.0383	PIM2
ROR1	kinase	0.0383	MAP1B
Fcer	group	0.0383	IL10
SPR	enzyme	0.0383	IGF1
ADAMTS3	peptidase	0.0383	DAB1
CNGA2	ion channel	0.0383	CYP26B1
IBSP	other	0.0383	THBS1
RRM1	enzyme	0.0383	DES
APBA1	transporter	0.0383	LRP8
KRT19	other	0.0383	NOTCH1
AKAP10	other	0.0383	IL10
MYOF	other	0.0383	KDR
DBX1	transcription regulator	0.0383	IL10
IGFALS	other	0.0383	IGF1
mir-652	microRNA	0.0383	JAG1
miR-1195 (miRNAs w/seed GAGUUCG)	mature microRNA	0.0383	IGF1
mir-3473	microRNA	0.0383	IL10
FERMT2	other	0.0383	GLI1
PRG2	other	0.0383	IL10
BTG3	other	0.0383	KDM6B
FHL1	other	0.0383	INHA
DUSP6	phosphatase	0.0383	ERCC1
NOX3	enzyme	0.0383	HAVCR1
PLPP3	phosphatase	0.0383	CTNND1
ME1	enzyme	0.0383	IRS1
CACNB3	ion channel	0.0383	CACNA1C
TIAM2	enzyme	0.0383	VIM
CITED1	transcription regulator	0.0383	IGF1
CUX2	transcription regulator	0.0383	DLL1
UBE2M	enzyme	0.0383	ETFB
DRP2	other	0.0383	UTRN
INHBC	growth factor	0.0383	JUNB
RPS6KA1	kinase	0.0383	IL10
CDO1	enzyme	0.0383	IGF1
EVC	other	0.0383	GLI1
CLCA1	ion channel	0.0383	ANO1
TMPRSS4	peptidase	0.0383	ITGA5
Nedd4	enzyme	0.0383	THBS1
INTU	other	0.0383	GLI1
NELFE	other	0.0383	JUNB
mir-297	microRNA	0.0383	JUNB
phosphorylethanolamine	chemical - endogenous mammalian	0.0383	FLT1
sepiapterin	chemical - endogenous mammalian	0.0383	KDR
oleylamide	chemical - endogenous mammalian	0.0383	LPL
3-hydroxykynurenine	chemical - endogenous mammalian	0.0383	RORC
6beta-hydroxytestosterone	chemical - endogenous mammalian	0.0383	IL10
miR-1893 (and other miRNAs w/seed GCGCGGG)	mature microRNA	0.0385	BEND4,ENG,KDM6B,LTBP4,NTNG2,PNPLA2,RUNX1
SERPINE1	other	0.0389	CALR,FLT1,IL10,JUNB
hydrogen peroxide	chemical - endogenous mammalian	0.0393	ANXA2,CAV1,CDKN2C,ENG,EPHA2,ETS1,GLI1,HBEGF,IL10,IRS1,KDR,KIT,MITF,RCN1,VIM
SERPINE2	other	0.0393	CD34,GLI1,IL10
POSTN	other	0.0393	LOX,NOTCH1,VIM
Pka	complex	0.0396	CAV1,CDH2,IGF1,JUNB,PDE4D,RUNX1
HMGA1	transcription regulator	0.0396	DAB2,EPB41L4A,IGF1,JUNB,NFYC,PIM2
miR-202-3p (and other miRNAs w/seed GAGGUAU)	mature microRNA	0.0396	BEND4,GALNT1,GRAMD2B,IL10,LRIG3,RCN1
miR-129-1-3p (and other miRNAs w/seed AGCCCUU)	mature microRNA	0.0396	ATXN1,CACNA1D,FRMD3,FRYL,LHFPL2,NDRG2
RELA	transcription regulator	0.0399	ALCAM,BCL3,CAV1,EHF,IGF1,IL10,JUNB,NOTCH1,RORC,S100A6,TERF2IP,TNIP1,WT1
BMP6	growth factor	0.0402	CYP1B1,ERRFI1,HBEGF,INHA,ITGA5
miR-1249-3p (and other miRNAs w/seed CGCCCUU)	mature microRNA	0.0408	GRB14,MSI1,SULF2,THRA
IL10RA	transmembrane receptor	0.0413	ACSS2,ANO1,B4GALNT3,CD34,EHF,ETV1,LRIG3,MECOM,NDRG2,PDE2A,ZC3H12C
Rxr	group	0.0417	HBEGF,HR,IGF1,KDM6B,RXRA
ISL1	transcription regulator	0.0417	DAB1,ETV1,IRX3,NTRK1,RUNX1
ALDH1A1	enzyme	0.0419	NOTCH1,ZNF423
mir-183	microRNA	0.0419	IRS1,SEL1L
MTA3	transcription regulator	0.0419	CDH2,ZEB2
EPHX2	enzyme	0.0419	DLL1,NOTCH1
FABP5	transporter	0.0419	FABP3,RORC
NBEAL2	other	0.0419	MITF,THBS1
MAPKAPK3	kinase	0.0419	HSPB8,IL10
TERF2IP	other	0.0419	EPB41L4A,SLIT3
PCSK1	peptidase	0.0419	IGF1,IL10
MEF2C	transcription regulator	0.0422	ACE2,CACNA1C,CALR,DES,JUNB,VIM
PLAU	peptidase	0.0427	CDH2,FLT1,IGF1,KDR
RGS2	enzyme	0.0433	ATXN10,ERP29,ERRFI1,HBEGF,LPL
CDX2	transcription regulator	0.0433	CAV1,DHRS9,DLL1,LEF1,SYNPO
miR-6801-3p (and other miRNAs w/seed CCCCUGC)	mature microRNA	0.0434	CACNA1D,CCDC78,CDH16,CRTAC1,DES,HMBOX1,HSD17B8,IL34,LDLRAP1,LIF,RND2,SHROOM4,SLC26A10
miR-29b-3p (and other miRNAs w/seed AGCACCA)	mature microRNA	0.0438	ABCB6,ADAMTS14,CLEC2L,COL22A1,COL5A2,COL5A3,IFI30,KLHL8,LOXL4,PTP4A1,RAB30
miR-1-3p (and other miRNAs w/seed GGAAUGU)	mature microRNA	0.0438	ANXA2,CDK14,FAM81A,IGF1,MET,NOTCH2,PLEKHG2,SMARCB1,TAGLN2,THBS1,UTRN
miR-1896 (and other miRNAs w/seed GGUGGGU)	mature microRNA	0.0441	ABI3BP,CACNA2D2,CTNND1,IKZF4,LTBP4,MAPRE3,MSI1,NTNG2,RGMA,SPRED3,TMEM229B,ULK3,ZBTB4,ZNF385A
TLR4	transmembrane receptor	0.0446	CAST,DAB2,HBEGF,IL10,JAG1,KDM6B,MET,RUNX1,RXRA,STAT5A,TCF4,ZC3H12C
HEY2	transcription regulator	0.0446	CACNA1C,IL34,SMTN
MSTN	growth factor	0.0447	DES,IGF1,SMAD3,VIM
miR-6776-3p (miRNAs w/seed AACCACC)	mature microRNA	0.0447	CRADD,FAM81A,SYNPR,TERF2IP
APP	other	0.0448	ATP5PF,C1R,CALR,CAST,CDH2,CDK5,CRYM,CYP26B1,ENG,EYA4,FABP3,IGF1,IGF2BP2,IL10,JUNB,KCNC4,LCAT,LEF1,LHFPL2,LIF,MADD,MAP1B,NPTX1,SPTAN1,TUBA1C,TUBA8
PKD1	ion channel	0.0455	ATP1A1,CLCF1,GRAP2,HBEGF,LOX,MID1,SETD7,TNS1
miR-130a-3p (and other miRNAs w/seed AGUGCAA)	mature microRNA	0.0456	HABP4,IGF1,LRP8,MET,NPTX1,PTP4A1,RAB30,RTN1,ZBTB4
PDGF BB	complex	0.0458	DAB2,ETS1,FLT1,GFPT2,HBEGF,IGF1,ITGA5,JUNB,TEAD4,THBS1
miR-3173-5p (and other miRNAs w/seed GCCCUGC)	mature microRNA	0.0458	A4GALT,ADAMTS14,ITPKB,LIF,MSI1,MSRB3,MYOZ3,STARD9,THRA,VWCE
PSEN1	peptidase	0.0464	ATP5PF,C1QB,C1R,CDH2,CRYM,DLL1,IGF1,IL10,LRP8,NOTCH1,SPTAN1,TUBA1C,TUBA8
ETS	group	0.0466	DAB2,FLT1
PLCG1	enzyme	0.0466	KDR,THBS1
CD22	transmembrane receptor	0.0466	ETS1,IL10
ITGAL	transmembrane receptor	0.0466	IL10,NOTCH1
KL	enzyme	0.0474	CAST,KDR,MITF
miR-548e-5p (miRNAs w/seed AAAAGCA)	mature microRNA	0.0474	LEF1,NOXA1,SYTL4
miR-3677-3p (miRNAs w/seed UCGUGGG)	mature microRNA	0.0481	ERP29,ITPR1,MADD,SPRED3,TAGLN2
IL33	cytokine	0.0486	ATXN1,BCL3,ETS1,IKZF4,IL10,ITGA5,ITIH1,JAG1,JUNB,PIM2,STAT5A,ZEB2
mir-17	microRNA	0.0488	DAB2,FGF9,RUNX1,THBS1
MAPK3	kinase	0.0488	IL10,JUNB,SMAD3,THBS1
NEUROG3	transcription regulator	0.0498	CDH2,CPB1,DLL1,NOTCH2,NTRK1
GSK3B	kinase	0.0498	GLI1,IFT20,IFT27,IL10,KDR
miR-138-5p (miRNAs w/seed GCUGGUG)	mature microRNA	0.0499	ARHGEF3,DVL2,GALNT10,JAZF1,KCNMA1,KDM6B,MACF1,MAP3K11,PTP4A1,SULF2,TCF4,VIM,VSTM2L,ZNF385A
miR-12118 (and other miRNAs w/seed AAGGAGG)	mature microRNA	0.05	IKZF4,LDLRAP1,LIF,PYGM,RAB30,SFXN2,THRA,ZDHHC9

## Sheet: Venn_Diagram_Upstream_regulat
180 elements included exclusively in "ESR1 Upstream":								204 common elements in "ESR1 Upstream" and "ESR2 Upstream":									574 elements included exclusively in "ESR2 Upstream":
ADIPOQ								AGT									WNT3A
SOCS6								miR-4472 (and other miRNAs w/seed GUGGGGG)									AHR
RARA								miR-4651 (and other miRNAs w/seed GGGGUGG)									ERBB2
RARG								IL17A									GATA1
Mt1								miR-4723-5p (and other miRNAs w/seed GGGGGAG)									TP73
SAMSN1								NCOR2									DMD
VAV3								KRAS									GRB10
MIR124								beta-estradiol									NOSTRIN
NFATC1								miR-125b-2-3p (and other miRNAs w/seed CAAGUCA)									DLL4									!
DDIT3								NCOA6									TEAD4
miR-4283 (miRNAs w/seed GGGGCUC)								MAPK1									RBPJ
DMP1								CAT									SPP1
miR-132-5p (miRNAs w/seed CCGUGGC)								PPARG									TP63
AKT2								Pdgfr									miR-6795-5p (and other miRNAs w/seed GGGGGGA)
ONECUT1								TNF									EGF
ANTXR2								ITGB1									KLF2
RNF187								GPI									miR-296-5p (miRNAs w/seed GGGCCCC)
CHD5								TGFB1									mir-221
SPRED2								mir-140									PAK2
MYLIP								UBA1									RGS4
G protein								FABP5									Vegf
RRAD								DAG1									DSCAM
GLUD1								SFTPA1									TNFSF11
RAB11FIP1								Ins1									RCE1
d18:1/48:2 omega-O-linoleoyl-ceramide								progesterone									Lh
AIP								IL1B									LMO2
ESRRG								TREM1									LDB1
FMR1								SNCA									D-glucose
miR-7515 (miRNAs w/seed GAAGGGA)								TAF4									DICER1
KLF15								mir-431									RUNX1
RXRG								ETF1									miR-27a-3p (and other miRNAs w/seed UCACAGU)
choline plasmalogens								CAV2									TGFB2
ITPR								3-deoxyglucosone									TWIST1
GLIPR2								Ige									mir-218
SLCO1C1								JAK									KLF4
DIO1								HOXA7									PI3K (complex)
mir-138								NRG1									PIK3CA
SPRY4-IT1								ESR1									NFkB (complex)
MRAS								miR-7844-5p (miRNAs w/seed AAACUAG)									ARHGDIG
SGCB								TAZ									miR-1249-5p (and other miRNAs w/seed GGAGGGA)
LRRC8C								miR-1237-5p (and other miRNAs w/seed GGGGGCG)									PTPRG
OTUB1								mevalonic acid									LAMB1
SRGN								INHA									MYOD1
miR-1260a (and other miRNAs w/seed UCCCACC)								KLF11									aldosterone
miR-5104b-5p (and other miRNAs w/seed GGGCCAU)								miR-6762-5p (and other miRNAs w/seed GGGGCCA)									miR-6980-5p (and other miRNAs w/seed UGGGGGG)
UCP1								OSM									cyclic AMP
miR-1245a (and other miRNAs w/seed AGUGAUC)								REL									MAPT
RETN								IFNG									LMNB1
miR-6864-5p (miRNAs w/seed UGAAGGG)								5-hydroxytryptamine									MSGN1
miR-6840-5p (miRNAs w/seed CCCCCGG)								FOS									BMP7
DIO3								2-methoxyestradiol									ZBTB17
CBR3-AS1								miR-1964-5p (and other miRNAs w/seed GCUGGAG)									CALCA
MIR4269								FOXM1									AR
APAF1								Tgf beta receptor									VEGFA
SMN1/SMN2								RNU1-1									CXCL12
EFEMP1								KDM4B									sucrose
4-aminophenol								CNGA2									IKZF1
miR-192-5p (and other miRNAs w/seed UGACCUA)								APBA1									mir-27
STAT1								TIAM2									ERBB4
POR								DRP2									WNT1
INHBA								CLCA1									POFUT1
thyroid hormone								RPS4Y1									10E,12Z-octadecadienoic acid
BICC1								oleylamide									SMARCA4
ZDHHC2								3-hydroxykynurenine									POU4F1
CLDN1								POSTN									miR-762 (and other miRNAs w/seed GGGCUGG)
Pzp								ESR2									SPRY1
DAB2IP								RAS									EHF
PPM1B								miR-4423-5p (miRNAs w/seed GUUGCCU)									TGFB3
PPID								RUNX3									SETD2
MTUS1								EP300									mir-223
3-hydroxyanthranilic acid								Tgf beta									JAK1
NFATC2								dihydrotestosterone									mir-34
RC3H1								TP53									NEUROG1
miR-4747-5p (and other miRNAs w/seed GGGAAGG)								NFIB									DNMT1
L-type Calcium Channel								KDM5B									sorbitol
cAMP-Gef								RASSF1									TERT
MRPS18B								miR-6751-5p (and other miRNAs w/seed UGGGGGU)									KDM1A
C1orf61								HGF									Wnt
QRFP								hydrocortisone									VCAN
LRP2								NR4A1									GDF2
PDK1								NSD3									Alpha catenin
PGK1								PTPN23									Sos
farnesyl transferase								EMP2									miR-8071 (and other miRNAs w/seed GGUGGAC)
PRKCA								tretinoin									SOX2
miR-876-5p (and other miRNAs w/seed GGAUUUC)								prostaglandin E2									DCN
miR-6967-5p (and other miRNAs w/seed AGGGAGG)								LPL									mir-326
miR-8081 (miRNAs w/seed UUGAGUC)								TIMP3									RAPGEF4
miR-3191-3p (miRNAs w/seed GGGGACG)								TREM2									DVL2
MEDAG								miR-328-5p (and other miRNAs w/seed GGGGGGC)									CG
GPAT3								IL5									DLL1
OVOL1								Nr1h									miR-1914-3p (and other miRNAs w/seed GAGGGGU)
LAX1								GLI1									miR-3943 (miRNAs w/seed AGCCCCC)
TAF1C								FGF2									F2
DLG4								miR-3070-5p (and other miRNAs w/seed GCCCCUG)									CREB1
DNAJB6								LEP									miR-3473h-5p (and other miRNAs w/seed AGGGGCU)
PROKR1								miR-145-5p (and other miRNAs w/seed UCCAGUU)									TEAD3
MUC4								FOXC2									PSMB11
miR-4659a-3p (and other miRNAs w/seed UUCUUCU)								miR-6846-5p (and other miRNAs w/seed GGGGGCU)									MYB
phosphatidylcholine								NR2F1-AS1									AURK
Shc								SGCG									ANLN
LRRC32								EEF2K									mir-192
PRRX1								RAB7A									mir-8
IL22RA1								trehalose									MKNK1
PARP2								STEAP3									ETV5
CAPN1								miR-185-3p (and other miRNAs w/seed GGGGCUG)									mir-193
NPC1								QKI									mir-1
ESRRA								Pln									HAND1
miR-193b-5p (miRNAs w/seed GGGGUUU)								IGF2									ICMT
miR-5129-5p (and other miRNAs w/seed UGUGGGG)								FASN									SP3
Cd33								miR-12192-5p (and other miRNAs w/seed GUGGGGU)									Pdgf (complex)
ANKRD17								miR-4713-3p (miRNAs w/seed GGGAUCC)									NOTCH3
SRD5A2								miR-6835-5p (and other miRNAs w/seed GGGGGUA)									FGF10
LOXL2								BCAR4									miR-92a-2-5p (miRNAs w/seed GGUGGGG)
ARHGAP5								CRK									Fgf
GFAP								EPAS1									EWSR1
Ncoa6								NPY									LRP5
miR-3202 (miRNAs w/seed GGAAGGG)								PGR									FAS
N-cor								PLN									APLN
miR-1538 (and other miRNAs w/seed GGCCCGG)								MYC									SMAD7
miR-3616-3p (miRNAs w/seed GAGGGCA)								PTGS2									NTRK2
miR-4708-5p (miRNAs w/seed GAGAUGC)								F2RL1									SOX3
miR-6880-3p (miRNAs w/seed CGCCUUC)								miR-212-5p (miRNAs w/seed CCUUGGC)									WT1
FZD8								HOXA9									mir-29
NAA10								NR5A1									LGALS1
HNRNPAB								SSPN									miR-96-5p (and other miRNAs w/seed UUGGCAC)
PLA2G10								CUL7									CNTF
FOLR1								HIF1A									DNMT3B
FOXA1								ZEB1									FSH
miR-519d-5p (miRNAs w/seed CUCCAAA)								miR-6752-5p (and other miRNAs w/seed GGGGGUG)									NFYA
miR-4293 (miRNAs w/seed AGCCUGA)								ERG									PRNP
SLC30A7								miR-3083-5p (and other miRNAs w/seed GGCUGGG)									BDNF
MED16								FAT1									PTEN
USP4								PTBP3									COL5A1
PAX4								G protein alphai									miR-7110-3p (miRNAs w/seed CUCUCUC)
SDCBP								miR-377-3p (miRNAs w/seed UCACACA)									SOD1
ID4								CREBBP									Ccl2
INSIG1								ERK									Rhox4b (includes others)
NFYB								miR-193a-3p (and other miRNAs w/seed ACUGGCC)									PPP1R14B
Ahr-Arnt								CACNA1C									mir-320
PYY								DANCR									LAMA4
YWHAG								IL23R									ADAM15
HOXA4								CCAT2									19,20-epoxydocosapentaenoic acid
HOXA1								SERPINH1									IRS2
N-acetylglucosamine								heparin									miR-4292 (and other miRNAs w/seed CCCUGGG)
MMP3								ARNT									miR-7064-3p (and other miRNAs w/seed AGGGCCC)
miR-431-5p (and other miRNAs w/seed GUCUUGC)								miR-3594-5p (and other miRNAs w/seed CCAGGGC)									MRTFB
26s Proteasome								miR-4731-5p (miRNAs w/seed GCUGGGG)									miR-6918-5p (and other miRNAs w/seed GCUGAGG)
miR-4794 (and other miRNAs w/seed CUGGCUA)								AGRN									miR-874-5p (miRNAs w/seed GGCCCCA)
GH1								PDGF (family)									cyclooxygenase
miR-6793-3p (miRNAs w/seed CCCCAAC)								CTNND1									ZNF202
octanoic acid								miR-3662 (miRNAs w/seed AAAAUGA)									mir-103
Ahr-aryl hydrocarbon-Arnt								HIC1									HEXIM1
SELENOS								MAFB									KLRC4-KLRK1/KLRK1
UCP2								miR-149-3p (and other miRNAs w/seed GGGAGGG)									CSF2
CBS/CBSL								LCN2									FGF1
mir-33								miR-3072 (and other miRNAs w/seed GCCCCCU)									NR4A2
SAT1								HSF4									levodopa
LAMC1								cholesterol									JUNB
NR1D2								miR-361-3p (miRNAs w/seed CCCCCAG)									RET
Cux1								MYOCD									APC
APOE								WWC1									S100A8
miR-471-3p (and other miRNAs w/seed GAAAGGU)								RLIM									COL18A1
PPARŒ±-RXRŒ±								LIPG									NOX4
ZNF148								BMP6									histone deacetylase
FKBP5								Rxr									STAT6
Mir200								RGS2									CYP4F2
pyruvaldehyde								NR1H2									MAP3K10
SRC								MEG3									FOXN3
PNPLA1								SOX5									EDN3
GIP								CCAT1									SKI
TNFAIP2								CLCA2									miR-5008-3p (and other miRNAs w/seed CUGUGCU)
oxysterol								HULC									miR-4446-3p (miRNAs w/seed AGGGCUG)
PTP4A1								miR-6825-5p (and other miRNAs w/seed GGGGAGG)									Notch
miR-6720-3p (miRNAs w/seed GCGCCUG)								miR-3677-3p (miRNAs w/seed UCGUGGG)									CNR1
PRL								SOX9									ADCY
miR-5624-3p (and other miRNAs w/seed UAAGGCA)								miR-6798-5p (miRNAs w/seed CAGGGGG)									mir-214
PHB2								JUN									ITGA2
SSTR2								TIGIT									miR-6752-3p (miRNAs w/seed CCCUGCC)
miR-182-5p (and other miRNAs w/seed UUGGCAA)								CGA									LIF
miR-4497 (miRNAs w/seed UCCGGGA)								IL4									HOXA10
								YAP1									MAPK14
								CTNNB1									miR-6880-5p (miRNAs w/seed GGUGGAG)
								miR-486-3p (and other miRNAs w/seed GGGGCAG)									TCF7L2
								MYF6									DRD2
								PTPRE									YY1
								CCN5									let-7a-5p (and other miRNAs w/seed GAGGUAG)
								SOCS2									MIR17HG
								SP1									miR-1953 (and other miRNAs w/seed GGGAAAG)
								SPARC									mir-145
								INSR									IPMK
								SMAD3									MGP
								TCF/LEF									ANXA7
								WDR5									ANGPT2
								RXFP2									CYSLTR2
								CDK5									NDST1
								CD5									GAL3ST1
								HRAS									DSG2
								EGFR									MZF1
								DGAT1									PPP1CA
								MET									SH3BP2
								miR-6787-3p (miRNAs w/seed CUCAGCU)									BMP10
								THY1									miR-758-5p (and other miRNAs w/seed GGUUGAC)
								miR-6756-5p (and other miRNAs w/seed GGGUGGG)									miR-5589-5p (miRNAs w/seed GCUGGGU)
								PDGF BB									KLF6
																	mir-24
																	NLRP3
																	E2F1
																	MED1
																	IL2
																	miR-4489 (miRNAs w/seed GGGGCUA)
																	HSPB1
																	GPER1
																	FOXF1
																	ARRB1
																	TEAD1
																	COLQ
																	IHH
																	NR2F1
																	SRF
																	IRS1
																	SMAD2
																	miR-4711-5p (miRNAs w/seed GCAUCAG)
																	POMC
																	miR-6737-5p (and other miRNAs w/seed UGGGGUG)
																	KLF1
																	miR-320b (and other miRNAs w/seed AAAGCUG)
																	JAK1/2
																	miR-6887-3p (miRNAs w/seed CCCCUCC)
																	ITGB5
																	SEMA3A
																	JAG2
																	Hdac
																	DGCR8
																	miR-34a-5p (and other miRNAs w/seed GGCAGUG)
																	UTP
																	NOTCH4
																	MAPK11
																	TBXT
																	miR-4290 (miRNAs w/seed GCCCUCC)
																	EDN1
																	RBL1
																	SOX1
																	inosine
																	SRC (family)
																	EGR3
																	miR-4271 (and other miRNAs w/seed GGGGAAG)
																	Brd4
																	miR-4716-3p (and other miRNAs w/seed AGGGGGA)
																	NANOG
																	S100A9
																	CCNC
																	OGA
																	FGFR2
																	ADAM12
																	voltage-gated calcium channel
																	HOXA11-AS
																	mir-194
																	IL9R
																	MGAT3
																	IGF1
																	ATN1
																	HMOX1
																	GATA3
																	TEAD2
																	LGALS3
																	let-7
																	miR-450b-3p (and other miRNAs w/seed UGGGAUC)
																	ETS1
																	HTT
																	PCGF2
																	miR-5586-3p (miRNAs w/seed AGAGUGA)
																	FOSL1
																	SIRT1
																	ITGB3
																	miR-3157-3p (miRNAs w/seed UGCCCUA)
																	miR-6735-3p (miRNAs w/seed GGCCUGU)
																	PTH
																	miR-140-5p (and other miRNAs w/seed AGUGGUU)
																	NOTCH1
																	RAC2
																	Secretase gamma
																	KDM3A
																	FGFR4
																	TWIST2
																	KNG1
																	PTCH1
																	DHTKD1
																	MIR101
																	PIAS4
																	MMP8
																	MYZAP
																	BEX2
																	GMNN
																	HSF1
																	MTOR
																	L-triiodothyronine
																	PNPLA2
																	PTK2
																	Cd64
																	Srp
																	COMMD5
																	RNY4
																	INSC
																	cytochrome-c oxidase
																	EXT2
																	Gm26504
																	DACT1
																	LMTK3
																	TSSK3
																	KIF21A
																	KLHL13
																	ARHGAP35
																	TMPRSS2
																	KDM3B
																	DMTN
																	CYTL1
																	CSGALNACT1
																	TPH2
																	FUBP3
																	COMMD9
																	KLHL9
																	PDCL3
																	RIN3
																	PTPRM
																	PLSCR1
																	NTHL1
																	SGTA
																	CAMKK1
																	5430416N02Rik
																	UHMK1
																	PAM
																	CACNB2
																	miR-466l-3p (miRNAs w/seed AUAAAUA)
																	miR-450b-5p (miRNAs w/seed UUUGCAG)
																	mir-450
																	mir-613
																	Clec4b2
																	FBXW8
																	PTS
																	RAB27B
																	GRB14
																	PPP1R3A
																	SEMA6A
																	ANK2
																	DVL3
																	ETS1-AS1
																	INHBE
																	TIPIN
																	FAM13A
																	Bex3
																	PRR13
																	dihydroxyphenylethylene glycol
																	miR-4460 (miRNAs w/seed UAGUGGU)
																	miR-4304 (miRNAs w/seed CGGCAUG)
																	miR-5007-5p (miRNAs w/seed AGAGUCU)
																	miR-6515-5p (miRNAs w/seed UGGAGGG)
																	PDX1
																	miR-3688-5p (miRNAs w/seed GUGGCAA)
																	HLX
																	miR-5583-5p (and other miRNAs w/seed AACUAAU)
																	PLAUR
																	STS
																	NR3C2
																	IGF1R
																	SMAD4
																	miR-6785-3p (miRNAs w/seed CAUCGCC)
																	CSF3
																	miR-3176 (and other miRNAs w/seed CUGGCCU)
																	Histone h3
																	RAF1
																	PLK1
																	GTF2I
																	ITGB8
																	TNFRSF8
																	miR-3918 (miRNAs w/seed CAGGGCC)
																	miR-6511a-5p (and other miRNAs w/seed AGGCAGA)
																	miR-550a-3p (and other miRNAs w/seed GUCUUAC)
																	CCND1
																	SMO
																	KIT
																	MALT1
																	miR-3136-3p (and other miRNAs w/seed GGCCCAA)
																	Mek
																	mir-181
																	SERPINF1
																	ID2
																	METTL14
																	MIRLET7
																	RPS6KA4
																	palmitoleic acid
																	LEF1
																	ARHGAP31
																	MMP14
																	HHEX
																	ENG
																	vitamin A
																	PRDM5
																	LYN
																	IL12 (family)
																	STAT3
																	MAPKAPK2
																	miR-19b-3p (and other miRNAs w/seed GUGCAAA)
																	GJA1
																	PROX1
																	Ap1
																	miR-3189-3p (miRNAs w/seed CCUUGGG)
																	miR-6868-5p (miRNAs w/seed CUGGCAG)
																	miR-4767 (miRNAs w/seed GCGGGCG)
																	IL11
																	BACH2
																	estrone
																	CD1D
																	GSK3A
																	FGFR1
																	miR-6859-3p (miRNAs w/seed GACCCCC)
																	choline
																	miR-3960 (and other miRNAs w/seed GCGGCGG)
																	DSCAML1
																	miR-661 (miRNAs w/seed GCCUGGG)
																	CSF1
																	miR-7155-5p (miRNAs w/seed CUGGGGU)
																	IgG
																	IL6
																	HDAC2
																	miR-6852-5p (and other miRNAs w/seed CCUGGGG)
																	TSC2
																	NR2F2
																	NRF1
																	mir-146
																	RPS6KB1
																	F7
																	miR-148a-3p (and other miRNAs w/seed CAGUGCA)
																	miR-7108-3p (miRNAs w/seed CCCGCCC)
																	miR-3175 (miRNAs w/seed GGGGAGA)
																	GLI3
																	GLI2
																	Betacatenin/TCF
																	TNFRSF13C
																	JARID2
																	PPARGC1A
																	IL25
																	PPP3R1
																	PRKAA1
																	IL1A
																	miR-615-5p (and other miRNAs w/seed GGGGUCC)
																	TRH
																	CTF1
																	BSG
																	miR-6132 (and other miRNAs w/seed GCAGGGC)
																	miR-3126-3p (miRNAs w/seed AUCUGGC)
																	DYSF
																	PRKAA2
																	ERK1/2
																	Akt
																	BCL11B
																	NFKBIA
																	EGR2
																	FOXO3
																	GDF9
																	IL9
																	miR-4329 (miRNAs w/seed CUGAGAC)
																	miR-5708 (miRNAs w/seed UGAGCGA)
																	miR-627-3p (miRNAs w/seed CUUUUCU)
																	miR-625-5p (and other miRNAs w/seed GGGGGAA)
																	sphingosine-1-phosphate
																	Retnla
																	mir-203
																	IGFBP1
																	HOXB4
																	IL2RB
																	TNFAIP6
																	miR-6827-5p (miRNAs w/seed GGGAGCC)
																	L-ornithine
																	RUNX1T1
																	Cofilin
																	CTDNEP1
																	Hoxaas3
																	SOCS7
																	MEX3C
																	TRIB2
																	ADGRG1
																	ERBB
																	PIBF1
																	LINC00312
																	FUT9
																	ZNF366
																	STAT3/5
																	ROR1
																	Fcer
																	SPR
																	ADAMTS3
																	IBSP
																	RRM1
																	KRT19
																	AKAP10
																	MYOF
																	DBX1
																	IGFALS
																	mir-652
																	miR-1195 (miRNAs w/seed GAGUUCG)
																	mir-3473
																	FERMT2
																	PRG2
																	BTG3
																	FHL1
																	DUSP6
																	NOX3
																	PLPP3
																	ME1
																	CACNB3
																	CITED1
																	CUX2
																	UBE2M
																	INHBC
																	RPS6KA1
																	CDO1
																	EVC
																	TMPRSS4
																	Nedd4
																	INTU
																	NELFE
																	mir-297
																	phosphorylethanolamine
																	sepiapterin
																	6beta-hydroxytestosterone
																	miR-1893 (and other miRNAs w/seed GCGCGGG)
																	SERPINE1
																	hydrogen peroxide
																	SERPINE2
																	Pka
																	HMGA1
																	miR-202-3p (and other miRNAs w/seed GAGGUAU)
																	miR-129-1-3p (and other miRNAs w/seed AGCCCUU)
																	RELA
																	miR-1249-3p (and other miRNAs w/seed CGCCCUU)
																	IL10RA
																	ISL1
																	ALDH1A1
																	mir-183
																	MTA3
																	EPHX2
																	NBEAL2
																	MAPKAPK3
																	TERF2IP
																	PCSK1
																	MEF2C
																	PLAU
																	CDX2
																	miR-6801-3p (and other miRNAs w/seed CCCCUGC)
																	miR-29b-3p (and other miRNAs w/seed AGCACCA)
																	miR-1-3p (and other miRNAs w/seed GGAAUGU)
																	miR-1896 (and other miRNAs w/seed GGUGGGU)
																	TLR4
																	HEY2
																	MSTN
																	miR-6776-3p (miRNAs w/seed AACCACC)
																	APP
																	PKD1
																	miR-130a-3p (and other miRNAs w/seed AGUGCAA)
																	miR-3173-5p (and other miRNAs w/seed GCCCUGC)
																	PSEN1
																	ETS
																	PLCG1
																	CD22
																	ITGAL
																	KL
																	miR-548e-5p (miRNAs w/seed AAAAGCA)
																	IL33
																	mir-17
																	MAPK3
																	NEUROG3
																	GSK3B
																	miR-138-5p (miRNAs w/seed GCUGGUG)
																	miR-12118 (and other miRNAs w/seed AAGGAGG)
